# Supplementary material for: TUBA1C orchestrates the immunosuppressive tumor microenvironment and resistance to immune checkpoint blockade in clear cell renal cell carcinoma
Source: Front Immunol. 2024 Sep 5;15:1457691. doi: 10.3389/fimmu.2024.1457691 (PMC11410638; doi:10.3389/fimmu.2024.1457691)
Supplement: Supplementary file 4 [file Table1.xlsx]

## Sheet: Sheet1
Gene name	Sequence (5'-3')
TUBA1C F	GTGATTCAAAGCGTGAGTGC
TUBA1C R	TCATCTCCTCCCCCAATGGT
si-TUBA1C 1#	GCTTCAAGGTTGGCATTAA
si-TUBA1C 2#	GAGCAATACCACAGCTGTT
