# Supplementary material for: TUBA1C orchestrates the immunosuppressive tumor microenvironment and resistance to immune checkpoint blockade in clear cell renal cell carcinoma
Source: Front Immunol. 2024 Sep 5;15:1457691. doi: 10.3389/fimmu.2024.1457691 (PMC11410638; doi:10.3389/fimmu.2024.1457691)
Supplement: Supplementary file 5 [file Table2.xlsx]

## Sheet: Sheet1
The gene list resulting from univariate and multivariate cox regression
	univariate Cox regression	multivariate Cox regression
1	UCHL1	ALOX5
2	S100A6	PSMA7
3	PPP1R14B	ARPC1B
4	SLC25A39	MAFG
5	ALOX5	PSMA2
6	PSMA7	COX5A
7	ARPC1B	SAA1
8	PPIH	ANXA2
9	NDUFA9	KRT19
10	CLDN1	PDXK
11	PLIN2	UBAC2
12	PLPP3	PFN1
13	MAFG	SH3BGRL3
14	NME1	FMNL1
15	PSMA2	BNIP3L
16	PPA1	HSD17B10
17	HTATIP2	NPEPL1
18	COX5A	SNRPB
19	POLR2L	CTSZ
20	ERGIC3	GPX1
21	SAA1	TPM4
22	PLPP2	ABRACL
23	ANXA2	NAT8
24	PLCB4	PSMA5
25	CST3	HELLS
26	RUVBL2	ARPC3
27	ZNF826P	PEBP1
28	KRT19	TNFRSF12A
29	POMP	TUBA1C
30	PSMD14	ADRM1
31	PDXK	CTSS
32	UBAC2	CAPG
33	KRTCAP3	H2AFJ
34	PFN1	FAM50A
35	SH3BGRL3	UBD
36	FMNL1	PSMD12
37	MPZL1	RARRES3
38	OAZ1	COMMD4
39	UCHL3	ERV3-1
40	CBR1	ACSM2B
41	BIRC3
42	BNIP3L
43	ITPA
44	MT-RNR1
45	PHB
46	S100A11
47	MIR205HG
48	NDUFA4L2
49	CISD1
50	HSPB1
51	HSD17B10
52	ITGA3
53	NPEPL1
54	SNRPB
55	MIEN1
56	PARVB
57	ZNF511
58	C19orf33
59	CTSZ
60	GPX1
61	GSS
62	TPM4
63	TUBA1B
64	MEA1
65	ABRACL
66	MT-CO3
67	NAT8
68	PSMA5
69	STAT1
70	H2AFY
71	HELLS
72	WARS
73	ARPC3
74	PEBP1
75	TNFRSF12A
76	TUBA1C
77	TXNDC17
78	ACSM2A
79	ADRM1
80	GBP5
81	HM13
82	NDUFA4
83	NFKB2
84	CALM2
85	CTSS
86	CAPG
87	MALAT1
88	GBP2
89	H2AFJ
90	APOL1
91	TRAF4
92	NDUFAB1
93	FAM50A
94	UBD
95	PSMD12
96	MRFAP1
97	RARRES3
98	AP2A1
99	VPS25
100	CHMP4B
101	COMMD4
102	PLA2G16
103	TMEM176A
104	SYNGR2
105	ERV3-1
106	PBDC1
107	PGAM1
108	PSMC5
109	IFIT2
110	RRM2
111	CHCHD1
112	DTD1
113	MFSD10
114	NDUFS6
115	ACSM2B
