# Supplementary material for: TUBA1C orchestrates the immunosuppressive tumor microenvironment and resistance to immune checkpoint blockade in clear cell renal cell carcinoma
Source: Front Immunol. 2024 Sep 5;15:1457691. doi: 10.3389/fimmu.2024.1457691 (PMC11410638; doi:10.3389/fimmu.2024.1457691)
Supplement: Supplementary file 6 [file Table3.csv]

Supplementary Table 1. In Silico Knockout Analysis of Geneformer.
	Gene	Gene_name	Ensembl_ID	Shift_away_start_state	Shift_to_goal_end	Start_state_vs_random_pval	Goal_end_vs_random_pval	Start_state_FDR	Goal_end_FDR	N_Detections	Sig
11016	14180	RPS27	ENSG00000177954	-0.005166413	0.031661312	8.78E-16	0	1.93E-13	0	1960	1
12176	16224	HBA2	ENSG00000188536	-0.010206226	0.031555641	1.49E-24	1.42E-71	5.61E-22	4.02E-69	139	1
9041	11290	FABP7	ENSG00000164434	0.001057944	0.026718225	1.12E-22	0	3.53E-20	0	1529	1
1388	1641	GCKR	ENSG00000084734	-0.008838785	0.022853822	0.014420514	0.004060345	0.213164412	0.027333489	5	1
7234	8953	RPL7	ENSG00000147604	-0.001994053	0.021944054	8.29E-28	0	3.38E-25	0	1756	1
13070	17997	HBA1	ENSG00000206172	-0.003607013	0.021029807	6.20E-09	5.57E-34	1.00E-06	8.40E-32	78	1
8774	10972	TRAT1	ENSG00000163519	-0.004151642	0.020777795	0.759609392	0.00173309	0.939756151	0.013810003	4	1
13857	24608	TSTD3	ENSG00000279170	0.001289716	0.017528728	3.99E-06	1.74E-30	0.00038992	2.32E-28	94	1
5911	7266	IL10	ENSG00000136634	0.004496172	0.015567362	0.01381159	0.004880922	0.207039612	0.03176375	47	1
11913	15717	ARGFX	ENSG00000186103	-0.002676053	0.015071292	0.307631623	0.006091095	0.721808739	0.037830197	7	1
9738	12256	PPDPFL	ENSG00000168333	0.00091891	0.014462375	1.57E-16	3.84E-252	3.57E-14	4.10E-249	1266	1
1455	1720	FTL	ENSG00000087086	-0.006391913	0.013947361	4.36E-262	0	8.64E-259	0	1999	1
3051	3680	NEIL3	ENSG00000109674	0.001500621	0.013902131	0.527680603	0.006699158	0.856293482	0.040554299	4	1
9057	11319	RPS14	ENSG00000164587	-0.001778637	0.013250533	1.67E-37	0	8.01E-35	0	1859	1
10883	13963	ZNF843	ENSG00000176723	0.001189285	0.012517279	0.234626321	0.000775852	0.663985314	0.007113342	9	1
3446	4168	ARRDC3	ENSG00000113369	0.000528849	0.01219394	1.59E-07	1.31E-187	2.05E-05	9.07E-185	1153	1
11495	14983	RPL35A	ENSG00000182899	0.001051653	0.012122907	7.45E-09	2.98E-260	1.16E-06	3.76E-257	1792	1
2662	3206	STEAP1B	ENSG00000105889	-0.000594267	0.011852408	0.932262916	9.44E-05	0.984098844	0.001166572	13	1
11959	15803	RPS23	ENSG00000186468	0.000802723	0.011805763	0.021851648	2.69E-273	0.261209874	3.74E-270	1835	1
3036	3664	RPL34	ENSG00000109475	-0.001312888	0.01176322	1.51E-28	0	6.37E-26	0	1779	1
6100	7502	RPLP1	ENSG00000137818	-0.005237626	0.011664875	3.02E-235	5.08E-243	4.66E-232	4.41E-240	1911	1
7982	9940	RPL30	ENSG00000156482	-4.97E-05	0.011596759	0.000520384	3.11E-274	0.023987065	4.80E-271	1819	1
54	61	PDK4	ENSG00000004799	-0.006613875	0.011545352	2.65E-76	2.50E-54	1.75E-73	6.21E-52	468	1
10894	13992	TCEANC	ENSG00000176896	0.001658857	0.011513314	0.041691154	4.31E-05	0.346659404	0.000606865	18	1
2033	2414	MMP9	ENSG00000100985	-0.001658976	0.011371482	0.698426351	0.004632264	0.920906303	0.030422568	6	1
10197	12928	ESCO2	ENSG00000171320	-0.000114995	0.010956997	0.372698699	0.008085814	0.767685211	0.047512219	10	1
5583	6861	RPS15A	ENSG00000134419	0.000295865	0.010952509	0.122906344	1.15E-246	0.538783238	1.06E-243	1836	1
10309	13091	ZNF556	ENSG00000172000	0.000914828	0.01088763	0.053692034	9.59E-06	0.392883036	0.000159243	26	1
10947	14081	LRRN4CL	ENSG00000177363	-0.001443386	0.010606815	0.954791973	0.004741314	0.98883775	0.031015168	11	1
4513	5452	SRSF6	ENSG00000124193	-0.000826925	0.010550711	0.83940284	9.72E-81	0.963341883	3.14E-78	613	1
2326	2779	FOXF1	ENSG00000103241	0.000612096	0.010368298	0.722223672	0.001652071	0.929149459	0.013240417	15	1
13599	20783	PCDHGA6	ENSG00000253731	0.000771697	0.010359862	0.000743878	3.03E-20	0.031869643	2.59E-18	124	1
891	1052	STON1-GTF2A1L	ENSG00000068781	0.002803147	0.010349652	0.000294009	3.91E-05	0.015018696	0.000558891	20	1
180	225	MMP25	ENSG00000008516	0.000496255	0.01031409	0.499750135	0.004068102	0.842383925	0.027365277	9	1
13593	20775	PCDHGA7	ENSG00000253537	0.000110532	0.010231855	0.393443742	2.71E-05	0.782044971	0.000407698	31	1
13155	18591	RPS29	ENSG00000213741	-0.000336163	0.010125905	2.27E-05	1.09E-246	0.001846531	1.06E-243	1702	1
13063	17976	NYNRIN	ENSG00000205978	0.002880057	0.010093653	0.013627738	0.005450035	0.205294898	0.034655033	9	1
11540	15068	PLGLB1	ENSG00000183281	-0.003784639	0.009959236	0.07532764	0.007073771	0.454266505	0.042323711	14	1
13375	19999	RPS28	ENSG00000233927	0.000448207	0.009851448	0.877172418	2.01E-188	0.972899086	1.47E-185	1835	1
2685	3237	HOXA13	ENSG00000106031	0.002100375	0.009823331	0.056914943	0.001627985	0.401379303	0.013109591	27	1
12108	16090	LRRC74B	ENSG00000187905	-0.001998723	0.009821117	0.980219248	0.004736833	0.995203582	0.031015084	10	1
13158	18596	DDX47	ENSG00000213782	0.000336552	0.009691923	0.175989436	1.20E-05	0.605730067	0.000195864	27	1
1335	1583	LINC01587	ENSG00000082929	0.000709343	0.009666314	0.004746604	1.50E-16	0.110212861	9.99E-15	129	1
8669	10824	FRZB	ENSG00000162998	0.000242621	0.009632364	0.28840936	1.03E-107	0.708356636	3.99E-105	1200	1
522	623	CP	ENSG00000047457	-0.00020684	0.009631768	0.243645026	3.60E-132	0.672883837	1.79E-129	1671	1
619	738	CHRDL2	ENSG00000054938	0.002246577	0.009540942	0.00605552	0.001500651	0.12774571	0.012303918	16	1
3669	4424	IGFBP5	ENSG00000115461	0.000249963	0.00947033	0.271749397	2.71E-127	0.696354694	1.30E-124	1418	1
11848	15599	NDUFA4L2	ENSG00000185633	0.000782612	0.009425609	2.49E-08	4.12E-116	3.67E-06	1.68E-113	1638	1
13684	21140	FPGT-TNNI3K	ENSG00000259030	-0.003719968	0.009382626	0.015090142	0.000599418	0.217966974	0.005726445	20	1
5084	6206	RPL36	ENSG00000130255	-0.000184974	0.009363793	0.02860207	4.77E-147	0.298515283	2.65E-144	1793	1
13394	20067	MSC-AS1	ENSG00000235531	0.000960131	0.009295738	3.00E-06	1.10E-39	0.00029751	1.91E-37	359	1
8479	10574	PLCD3	ENSG00000161714	0.001275246	0.00912343	0.09652066	0.000767467	0.493958861	0.007056297	27	1
8686	10850	INHBB	ENSG00000163083	0.000207823	0.009080384	0.177632169	1.49E-08	0.607318262	4.40E-07	53	1
6783	8360	C1orf56	ENSG00000143443	-0.001858773	0.009046077	0.00319429	8.13E-29	0.086770915	1.02E-26	287	1
13723	21429		ENSG00000262243	0.001032148	0.009006252	0.135321158	2.89E-05	0.557134247	0.000431478	46	1
12660	17011	AVPR1B	ENSG00000198049	-9.93E-08	0.008959289	0.650706475	0.007136054	0.904448838	0.042622878	15	1
12602	16913	RPL37A	ENSG00000197756	-0.000685743	0.008954924	1.47E-21	1.28E-154	4.35E-19	7.75E-152	1829	1
1363	1613	ZNF264	ENSG00000083844	-0.002125159	0.008786101	0.257003703	1.03E-12	0.683240652	5.04E-11	133	1
6187	7606	RPS24	ENSG00000138326	-6.32E-05	0.008747691	4.95E-05	2.06E-183	0.003527039	1.36E-180	1767	1
13557	20567	ATP5MGL	ENSG00000249222	0.00011511	0.008698972	0.701228908	6.93E-06	0.922132229	0.0001186	39	1
6361	7825	HNRNPA1L2	ENSG00000139675	0.001032915	0.008687935	0.297340372	0.000822516	0.715647579	0.007506472	25	1
12575	16869	ENPP1	ENSG00000197594	-0.004121979	0.008664526	4.62E-07	4.37E-06	5.39E-05	7.88E-05	60	1
8299	10342	ZNF222	ENSG00000159885	0.001278116	0.00863125	0.034942157	0.000113612	0.324719452	0.001367774	27	1
1903	2257	RPL3	ENSG00000100316	-0.000455538	0.008620284	1.73E-16	6.94E-160	3.87E-14	4.38E-157	1811	1
13149	18579	PPP1CB	ENSG00000213639	9.34E-05	0.008477176	0.059387698	2.78E-75	0.408301454	8.05E-73	891	1
58	65	ARX	ENSG00000004848	-0.003131195	0.008473811	0.000298283	0.000286791	0.015166559	0.003043541	22	1
12883	17337	ARMCX6	ENSG00000198960	-0.001143953	0.008410042	0.132561037	0.000380224	0.5537017	0.003886521	38	1
13762	22608	FSBP	ENSG00000265817	-0.003633567	0.008386225	0.000150336	0.000723417	0.008623394	0.006725887	43	1
966	1147	RPL31	ENSG00000071082	-0.002859554	0.008282886	2.55E-57	3.66E-123	1.41E-54	1.64E-120	1840	1
11365	14738	P2RY13	ENSG00000181631	0.00148958	0.008229887	0.077176433	0.003399747	0.45741103	0.023698377	15	1
12865	17314	RPL39	ENSG00000198918	0.000474752	0.008136895	0.080998142	5.00E-117	0.465756095	2.10E-114	1831	1
11078	14272	EPM2AIP1	ENSG00000178567	-0.001122285	0.008131131	0.011998045	4.50E-16	0.190538395	2.89E-14	220	1
2980	3588	VAT1	ENSG00000108828	0.000491118	0.00807448	0.000882533	4.61E-25	0.035508512	4.74E-23	320	1
9993	12621	MAP3K2	ENSG00000169967	-0.002176307	0.00804907	7.86E-07	7.46E-22	8.94E-05	6.68E-20	263	1
13760	22562	RPL17	ENSG00000265681	0.000748458	0.007996097	3.69E-05	8.31E-96	0.002738582	2.88E-93	1410	1
4935	6010	DNAJB9	ENSG00000128590	0.000237891	0.007994054	0.076115008	1.20E-45	0.454626688	2.41E-43	753	1
7026	8674	RPL37	ENSG00000145592	0.000181055	0.00789883	0.381397417	7.39E-104	0.774053074	2.77E-101	1834	1
5242	6411	NR1H2	ENSG00000131408	0.000953083	0.007895835	3.20E-09	1.51E-33	5.22E-07	2.25E-31	491	1
6861	8456	RPS27A	ENSG00000143947	-0.001120918	0.007884106	1.35E-36	3.43E-123	6.23E-34	1.59E-120	1858	1
11393	14789	GINS3	ENSG00000181938	0.001426047	0.007830137	0.222910985	0.004580238	0.652402569	0.030131888	21	1
4290	5178	ADGRB2	ENSG00000121753	0.000394729	0.007766533	0.737579648	0.008440867	0.932177759	0.049119569	11	1
13847	24434	F8A3	ENSG00000277150	0.001421849	0.007705787	0.085630939	0.006397419	0.474710623	0.039120077	18	1
174	218	SS18L2	ENSG00000008324	0.000872157	0.007680261	0.000103291	1.06E-13	0.006517217	5.83E-12	191	1
10311	13093	ZNF554	ENSG00000172006	0.000301266	0.007646492	0.701853496	0.000280663	0.922461251	0.002989931	32	1
2439	2913	NDRG1	ENSG00000104419	-0.00042167	0.007641079	0.010788986	1.61E-77	0.178076004	4.95E-75	1736	1
5106	6237	EPO	ENSG00000130427	0.000931979	0.007578461	9.98E-08	1.44E-45	1.35E-05	2.86E-43	922	1
13370	19947	ZNF687-AS1	ENSG00000232671	0.00150927	0.007545104	0.040465335	0.002386045	0.341814354	0.017874092	26	1
1802	2136	CRKL	ENSG00000099942	0.00090008	0.00753567	0.000934408	1.67E-08	0.036659927	4.87E-07	101	1
13545	20519	BCKDHA	ENSG00000248098	0.000722233	0.00752083	0.122925257	0.000256879	0.538783238	0.002772732	37	1
12933	17543	NHSL2	ENSG00000204131	0.000225682	0.007492633	0.763403686	0.000382378	0.941045709	0.003902784	31	1
406	491	CENPQ	ENSG00000031691	0.000269542	0.007459406	0.327107555	0.000943982	0.738906424	0.008388868	42	1
4834	5888	FGFRL1	ENSG00000127418	0.000416055	0.007453278	0.304589795	6.79E-09	0.719264575	2.15E-07	112	1
11909	15707	AIDA	ENSG00000186063	0.000792738	0.007443368	1.04E-05	9.58E-28	0.000960941	1.16E-25	438	1
1809	2150	TBC1D10A	ENSG00000099992	-0.001167798	0.007409643	0.026490767	2.29E-10	0.287375607	9.04E-09	133	1
13445	20315	ARHGEF25	ENSG00000240771	0.000539216	0.007403968	0.522625919	0.002466232	0.854104499	0.018326431	31	1
6158	7570	ACTR1A	ENSG00000138107	-1.33E-05	0.007366375	0.921821884	5.61E-09	0.982177585	1.82E-07	124	1
9586	12036	KMT2D	ENSG00000167548	0.000868834	0.007314974	0.016019744	4.90E-06	0.225985845	8.70E-05	64	1
11292	14614	HOXC9	ENSG00000180806	-0.000726668	0.00722396	0.644996598	1.88E-07	0.901903674	4.59E-06	103	1
4152	4991	HOXB8	ENSG00000120068	0.000643113	0.007212005	0.038782477	1.14E-12	0.336188673	5.51E-11	227	1
4365	5274	FKBP9	ENSG00000122642	0.000616587	0.007205954	0.006074304	1.61E-25	0.127947508	1.72E-23	435	1
10457	13311	TADA2B	ENSG00000173011	-0.000998031	0.007177818	0.795875848	0.005576839	0.952246235	0.035235367	28	1
1620	1916	NRCAM	ENSG00000091129	-0.0029552	0.007177483	7.58E-27	6.72E-19	3.01E-24	5.24E-17	245	1
4816	5864	EDN2	ENSG00000127129	-0.001590162	0.007176018	0.038140612	0.001491249	0.334236008	0.012234687	49	1
2414	2883	TRIM35	ENSG00000104228	-0.001338827	0.007160964	0.057659704	0.00237427	0.403008233	0.017824363	44	1
11600	15182	CBX6	ENSG00000183741	0.000511965	0.007145552	0.005904663	2.59E-30	0.126290641	3.42E-28	545	1
8399	10459	ADAR	ENSG00000160710	-0.000742497	0.00714335	0.123806249	3.89E-31	0.539747031	5.29E-29	508	1
3486	4216	STC2	ENSG00000113739	0.00077102	0.007114701	0.000216129	1.17E-24	0.011538815	1.19E-22	515	1
9287	11629	TRUB1	ENSG00000165832	-0.000212215	0.007082876	0.439717349	1.49E-06	0.811340758	3.08E-05	81	1
11584	15143	DGCR6	ENSG00000183628	0.000730342	0.00707158	0.000203295	3.40E-38	0.011066449	5.83E-36	930	1
4403	5321	CDKN2C	ENSG00000123080	0.001303201	0.007066694	4.54E-08	3.01E-19	6.39E-06	2.42E-17	305	1
6456	7947	ABHD2	ENSG00000140526	-0.000589706	0.007050108	0.48324431	1.71E-06	0.835507194	3.47E-05	95	1
10644	13599	TRAM1L1	ENSG00000174599	-0.000151001	0.007045739	0.794565361	0.002385694	0.95188007	0.017874092	27	1
3352	4043	NR2E1	ENSG00000112333	0.000882473	0.00703626	0.05240035	1.61E-06	0.38829699	3.29E-05	105	1
9523	11958	UGT1A6	ENSG00000167165	0.001059838	0.00702354	0.301347261	0.003277409	0.718001752	0.023081543	57	1
4346	5248	PTGFR	ENSG00000122420	0.000617807	0.007014043	0.112698791	7.22E-11	0.522502312	2.96E-09	139	1
10039	12682	HSPB2	ENSG00000170276	0.000387679	0.00696588	0.005953688	2.37E-23	0.126753297	2.31E-21	450	1
11427	14851	SYNM	ENSG00000182253	-0.000636026	0.006964632	0.079471479	1.12E-06	0.461759563	2.38E-05	88	1
13761	22603	SEC22B	ENSG00000265808	0.000672343	0.006964579	5.87E-05	1.37E-27	0.004071224	1.61E-25	592	1
2972	3578	MLX	ENSG00000108788	-0.000914304	0.006959406	0.255629886	2.25E-12	0.683004253	1.06E-10	223	1
12088	16048	TCEA1	ENSG00000187735	0.000525295	0.006948513	0.000939871	5.92E-43	0.036659927	1.10E-40	968	1
13531	20499	HBB	ENSG00000244734	-0.002598425	0.006941469	5.08E-47	1.78E-22	2.52E-44	1.65E-20	368	1
274	335	RWDD2A	ENSG00000013392	-0.000395906	0.006928046	0.782879382	0.000416982	0.947091094	0.004194294	74	1
4956	6035	HOXD11	ENSG00000128713	-0.000137526	0.006919069	0.228731391	0.006898879	0.656973454	0.041455991	64	1
10008	12640	FAM153A	ENSG00000170074	-3.87E-05	0.006906086	0.949486666	0.006294274	0.98787746	0.038711038	34	1
8096	10085	CABP1	ENSG00000157782	0.000493952	0.006901559	0.07797839	0.000402261	0.458186385	0.004063888	41	1
5607	6892	RAB33A	ENSG00000134594	0.00097433	0.006897198	0.543063652	0.00253136	0.863035062	0.018760175	47	1
13779	23081	UPK3BL1	ENSG00000267368	0.001054904	0.006891866	0.097663585	0.003460647	0.495690078	0.023996994	49	1
3682	4440	MOB4	ENSG00000115540	0.000197832	0.006885457	0.238325512	5.60E-15	0.668328745	3.42E-13	295	1
10809	13839	LYSMD3	ENSG00000176018	0.000259871	0.006884858	0.016828732	2.19E-13	0.232278621	1.15E-11	206	1
13848	24444		ENSG00000277263	-0.001265962	0.006871543	3.40E-13	2.60E-60	6.74E-11	6.55E-58	1792	1
13302	19613	EXOSC6	ENSG00000223496	0.000456411	0.006843214	0.010103358	1.02E-11	0.172290808	4.54E-10	226	1
1232	1462	SAR1A	ENSG00000079332	-0.000320427	0.006841592	0.641953472	3.39E-20	0.900005671	2.89E-18	342	1
12747	17144	C2CD4A	ENSG00000198535	0.001987707	0.006824205	0.000715409	0.000277629	0.031033083	0.00296672	56	1
848	1001	TRAM1	ENSG00000067167	-0.000166337	0.006805989	0.191269529	2.43E-43	0.621609499	4.68E-41	1143	1
6308	7761	INHBE	ENSG00000139269	0.000307566	0.006801315	0.288329877	1.54E-09	0.708356636	5.37E-08	164	1
2526	3030	SYDE1	ENSG00000105137	9.01E-05	0.00680048	0.999388957	0.005123583	0.999606971	0.032971934	55	1
1144	1359	MBNL3	ENSG00000076770	0.001040955	0.006795239	0.129916421	0.007216842	0.54933471	0.043031351	21	1
13772	23047	FXYD1	ENSG00000266964	0.000783824	0.006787123	0.000165794	1.71E-26	0.009279776	1.95E-24	494	1
13209	18693	SPINK13	ENSG00000214510	-0.000220989	0.006784245	0.28333502	1.10E-27	0.704800385	1.31E-25	475	1
2674	3224	HOXA1	ENSG00000105991	0.000881663	0.006765876	0.151646765	0.006551568	0.576714725	0.039886979	28	1
5023	6119	DTD2	ENSG00000129480	0.000998203	0.006765069	0.008565617	2.73E-06	0.156446482	5.25E-05	88	1
9212	11524	ZCCHC24	ENSG00000165424	0.000207517	0.006763977	0.192085349	0.003471796	0.62230556	0.024041006	20	1
1156	1372	TM9SF3	ENSG00000077147	-0.000499369	0.006763537	0.121658999	1.35E-13	0.538017914	7.26E-12	251	1
10660	13620	RPL15	ENSG00000174748	0.000364477	0.006762527	0.109502924	1.25E-70	0.515170794	3.41E-68	1713	1
6838	8431	PSEN2	ENSG00000143801	0.000785012	0.006760701	0.078442929	3.71E-05	0.458856424	0.000537242	68	1
10873	13949	MEX3C	ENSG00000176624	-8.51E-05	0.006749951	0.989526816	0.00022028	0.998175779	0.002446166	59	1
9094	11371	SBSPON	ENSG00000164764	0.000329115	0.00674978	0.033585394	1.18E-22	0.319418743	1.10E-20	450	1
149	186	RHBDF1	ENSG00000007384	-0.001672338	0.006736626	0.320641871	0.003601125	0.7331816	0.024709449	29	1
11804	15539	TMEM105	ENSG00000185332	0.001534663	0.006720449	0.014956318	0.001388723	0.216909359	0.011543034	30	1
1738	2065	ZNF184	ENSG00000096654	0.000427453	0.006715537	0.825619599	0.008088133	0.959031435	0.047512219	23	1
7555	9368	VPS26B	ENSG00000151502	0.000421932	0.006693818	0.01346609	2.66E-14	0.204480398	1.55E-12	250	1
6740	8312	PFDN2	ENSG00000143256	0.000157782	0.006692224	0.010358078	4.26E-30	0.174825532	5.58E-28	656	1
2745	3311	RARRES2	ENSG00000106538	0.000212585	0.006691729	0.492184812	3.90E-50	0.839211077	8.88E-48	1559	1
11295	14617	HOXC10	ENSG00000180818	0.000829566	0.006683469	0.000262178	3.18E-18	0.013528994	2.35E-16	370	1
7859	9772	ANKRD40	ENSG00000154945	0.000775588	0.00667752	0.015918024	1.58E-08	0.224779339	4.61E-07	136	1
4321	5216	UBL3	ENSG00000122042	0.000594083	0.006667079	0.007861397	6.70E-21	0.148670365	5.92E-19	360	1
10023	12661	USP38	ENSG00000170185	-0.000315619	0.006664605	0.863972099	0.003685976	0.970134016	0.025204448	43	1
2979	3587	MRPL27	ENSG00000108826	0.001068534	0.006650071	4.36E-08	2.12E-18	6.24E-06	1.62E-16	415	1
194	241	FAM76A	ENSG00000009780	-0.000546054	0.006617679	0.782999596	1.81E-13	0.947091094	9.67E-12	236	1
11139	14364	FAM133A	ENSG00000179083	0.001270623	0.006605939	0.002662526	2.06E-05	0.076669444	0.000319801	86	1
2607	3141	RPL18A	ENSG00000105640	-0.000383305	0.00660115	2.38E-22	2.49E-71	7.34E-20	6.91E-69	1800	1
2791	3366	CDC37L1	ENSG00000106993	5.61E-05	0.006593646	0.605245144	2.53E-06	0.889235221	4.90E-05	95	1
2065	2450	PRELID3B	ENSG00000101166	0.00070983	0.00658824	0.001942681	9.30E-16	0.063301308	5.92E-14	418	1
6279	7716	RGS3	ENSG00000138835	0.000102601	0.006585119	0.825746004	0.000225724	0.959098007	0.002500618	97	1
5022	6118	AJUBA	ENSG00000129474	-0.000115095	0.006582617	0.782994255	5.02E-07	0.947091094	1.15E-05	163	1
7679	9532	SLC16A12	ENSG00000152779	-0.003087086	0.006552124	1.20E-07	0.000187358	1.59E-05	0.002124773	75	1
6383	7852	CBLN3	ENSG00000139899	0.001132735	0.006551262	0.039190222	0.000190081	0.337457259	0.002146884	43	1
8439	10518	PSMC2	ENSG00000161057	0.000677451	0.006540311	4.07E-05	4.98E-19	0.002955758	3.93E-17	465	1
4603	5581	SCGB1D2	ENSG00000124935	0.000209093	0.006538871	0.878318714	0.001642142	0.973330837	0.013176056	40	1
3449	4171	NPR3	ENSG00000113389	-0.00322459	0.006538119	1.40E-07	0.000763976	1.83E-05	0.007036993	88	1
7348	9105	SLC5A12	ENSG00000148942	-0.003477611	0.006535442	6.56E-23	8.27E-10	2.12E-20	3.01E-08	302	1
8594	10722	LHX8	ENSG00000162624	0.001244617	0.006525985	0.10808588	0.001251853	0.512936784	0.010654184	48	1
12886	17423	ZNF525	ENSG00000203326	-6.85E-05	0.00651842	0.879218023	0.00101852	0.973550206	0.008956503	52	1
7251	8977	AK3	ENSG00000147853	-0.003051814	0.00649143	1.01E-19	9.51E-13	2.61E-17	4.67E-11	272	1
13450	20324	UGT1A9	ENSG00000241119	-0.000262047	0.006486061	0.798831362	0.000629163	0.952699043	0.005953247	105	1
2877	3463	MTPAP	ENSG00000107951	-0.00109416	0.006485978	0.377303145	0.000924128	0.771047756	0.008254707	81	1
8158	10160	TMSB15B	ENSG00000158427	0.000984196	0.00647804	0.003495921	0.00035192	0.091733223	0.003632775	60	1
5641	6933	GGACT	ENSG00000134864	0.001599045	0.006466662	0.00143977	0.000117696	0.050983285	0.001412049	68	1
12842	17284	RUNDC1	ENSG00000198863	0.000363778	0.006461149	0.158301147	5.37E-06	0.586012734	9.41E-05	78	1
11158	14390	GVQW3	ENSG00000179240	0.001226264	0.006450612	0.000131297	9.74E-09	0.007788592	3.00E-07	142	1
1805	2144	BCL2L13	ENSG00000099968	0.000219184	0.00644391	0.172943686	7.05E-10	0.60166198	2.58E-08	181	1
13714	21343	BOLA2-SMG1P6	ENSG00000261740	2.74E-05	0.006440217	0.599222337	0.000686276	0.886151856	0.006406317	50	1
3781	4552	ERRFI1	ENSG00000116285	-0.001128761	0.006432695	2.06E-06	4.46E-20	0.000213636	3.73E-18	635	1
3367	4062	UNC93A	ENSG00000112494	0.000800366	0.006421644	0.041869046	1.23E-05	0.346659404	0.000198706	110	1
13467	20367	HYPK	ENSG00000242028	-0.000886988	0.006403402	0.215400903	5.67E-05	0.645365841	0.000768123	70	1
11735	15420	ARMCX2	ENSG00000184867	0.000327055	0.006387665	0.031312201	4.54E-10	0.312020571	1.72E-08	198	1
8748	10939	FSTL1	ENSG00000163430	0.000620634	0.006385579	0.003666862	1.88E-31	0.094213311	2.59E-29	948	1
4082	4912	FCF1	ENSG00000119616	0.001217063	0.006382861	0.010179977	4.98E-06	0.172881392	8.83E-05	79	1
6759	8336	TUFT1	ENSG00000143367	-0.001532467	0.006368365	0.367775144	4.80E-05	0.765232048	0.000667265	90	1
11474	14944	IGIP	ENSG00000182700	2.72E-05	0.00633001	0.538418233	0.000505928	0.86044019	0.004952724	68	1
3069	3702	CRYAB	ENSG00000109846	-0.000546285	0.006328697	2.79E-13	1.48E-69	5.61E-11	3.94E-67	1839	1
11351	14714	TMEM45A	ENSG00000181458	0.000438806	0.006313838	0.071025642	1.85E-32	0.441912564	2.70E-30	1170	1
832	984	MSANTD3	ENSG00000066697	-0.000551888	0.006307077	0.645462257	0.000265955	0.902054251	0.002861804	98	1
11763	15468	MROH2A	ENSG00000185038	0.000605913	0.006301195	0.013770332	1.67E-12	0.206644305	8.00E-11	289	1
8869	11084	LRRC2	ENSG00000163827	0.000563817	0.006288695	0.115948697	0.001808427	0.528219186	0.014295428	51	1
7141	8824	IGFBP3	ENSG00000146674	0.000129644	0.006282886	0.577645829	1.95E-35	0.878862462	3.14E-33	1249	1
7862	9777	APOOL	ENSG00000155008	-0.000304836	0.006281106	0.807062563	2.04E-08	0.954656212	5.84E-07	166	1
7198	8899	RADX	ENSG00000147231	0.001992381	0.006263431	0.001671025	0.006350044	0.057113486	0.038950489	33	1
7119	8798	SLC18B1	ENSG00000146409	0.000467991	0.0062576	0.559532672	0.000647928	0.870834254	0.00609924	67	1
13170	18624	NUDT19	ENSG00000213965	0.000410933	0.006252747	0.294230201	0.000582127	0.712396154	0.005595915	47	1
12547	16822	IPP	ENSG00000197429	4.41E-05	0.00624319	0.286864195	4.13E-05	0.707011777	0.000586871	70	1
188	233	RPS20	ENSG00000008988	-5.85E-05	0.006240135	3.84E-06	4.15E-51	0.000377676	9.59E-49	1801	1
2158	2568	MXRA5	ENSG00000101825	0.000932896	0.00624011	0.01411965	3.66E-06	0.210294909	6.79E-05	95	1
5534	6799	EDEM1	ENSG00000134109	-0.000221479	0.00623221	0.999337008	1.84E-05	0.999606971	0.000288272	116	1
1298	1541	ZNF506	ENSG00000081665	-0.001252066	0.006222617	0.019126451	3.64E-06	0.246741884	6.76E-05	130	1
6392	7864	NAA30	ENSG00000139977	3.80E-05	0.006222071	0.85820058	0.000703202	0.968228393	0.00655111	68	1
11230	14503	SOCS4	ENSG00000180008	-0.000593899	0.006215029	0.577334819	0.003576418	0.878862462	0.024564208	45	1
2203	2633	MAGT1	ENSG00000102158	0.000338309	0.006192121	0.151220264	1.13E-17	0.576495379	8.03E-16	447	1
3420	4130	LOX	ENSG00000113083	0.000814045	0.006186565	1.44E-05	9.34E-15	0.001241694	5.63E-13	486	1
12256	16355	BLOC1S3	ENSG00000189114	0.00061614	0.006163253	0.20344086	1.56E-05	0.632906943	0.000247201	101	1
12768	17175	KLHL9	ENSG00000198642	-0.000201076	0.006141217	0.547512076	8.15E-08	0.865751731	2.14E-06	148	1
9893	12478	NR0B1	ENSG00000169297	0.001152125	0.006136031	0.007173752	2.88E-08	0.141246607	8.02E-07	135	1
11861	15619	DRG1	ENSG00000185721	0.001223136	0.006126158	2.45E-08	2.16E-12	3.66E-06	1.02E-10	302	1
3487	4217	CPEB4	ENSG00000113742	-0.002300555	0.006109125	1.78E-14	1.64E-09	3.69E-12	5.69E-08	243	1
12963	17704	ZNF468	ENSG00000204604	0.000893825	0.006105157	0.0226804	7.72E-06	0.265452477	0.000130662	91	1
5204	6364	EDA2R	ENSG00000131080	-0.000687242	0.006099224	0.131690583	3.81E-05	0.551629224	0.000549324	142	1
3658	4413	REG1A	ENSG00000115386	-0.00173003	0.006096159	4.02E-07	2.33E-07	4.81E-05	5.60E-06	85	1
10115	12791	GPR37	ENSG00000170775	0.000364809	0.006089492	0.994413725	0.007019628	0.99844173	0.042036003	31	1
13632	20909	POLR2M	ENSG00000255529	0.000775218	0.006081851	0.003595389	5.21E-07	0.093456873	1.19E-05	153	1
8536	10651	CMPK1	ENSG00000162368	0.000315334	0.006080533	0.06205245	2.09E-25	0.415508953	2.22E-23	780	1
13698	21220	LINC02166	ENSG00000260259	0.000222114	0.006073342	0.503144952	0.001940869	0.843616805	0.015135508	59	1
12812	17243	ALPK2	ENSG00000198796	-0.000519106	0.006067727	0.011842244	8.38E-26	0.188790784	9.16E-24	721	1
4459	5391	RAB9A	ENSG00000123595	0.000593986	0.006066739	0.019288354	8.45E-08	0.247211636	2.20E-06	210	1
7531	9338	NPAS3	ENSG00000151322	0.00010549	0.006066471	0.610939976	1.75E-08	0.890347402	5.09E-07	113	1
4404	5322	RNF11	ENSG00000123091	0.000613914	0.006048262	0.000247318	1.26E-19	0.012924996	1.02E-17	541	1
8961	11190	FBXO8	ENSG00000164117	0.000577494	0.006028902	0.206860347	8.43E-05	0.635369651	0.001061936	109	1
2459	2941	PPP2CB	ENSG00000104695	-0.000724958	0.006026911	0.040294884	5.49E-15	0.34147331	3.37E-13	371	1
9853	12423	AR	ENSG00000169083	-0.000469673	0.006009488	0.31947677	0.000108546	0.731448215	0.001314769	142	1
11070	14261	MCMDC2	ENSG00000178460	-0.000893233	0.006003896	0.218386815	0.006183998	0.648459632	0.038243202	28	1
7642	9487	ZNF776	ENSG00000152443	0.00062911	0.005999861	0.123943977	0.00138715	0.540003296	0.011543034	62	1
2533	3039	RPS16	ENSG00000105193	0.000237537	0.005997843	0.000765946	1.59E-49	0.032012639	3.56E-47	1766	1
13584	20759	SHLD3	ENSG00000253251	0.001046024	0.005996849	0.007827966	0.003693486	0.148240094	0.02524337	64	1
9124	11411	CTHRC1	ENSG00000164932	0.00016679	0.005989924	0.501335109	1.27E-13	0.842569784	6.92E-12	394	1
5510	6767	DPF2	ENSG00000133884	1.86E-05	0.005980803	0.267403056	4.59E-10	0.693277634	1.73E-08	273	1
1870	2220	JOSD1	ENSG00000100221	-0.000179149	0.005979019	0.887446905	3.54E-09	0.975514548	1.18E-07	228	1
12616	16937	ZNF181	ENSG00000197841	0.000430609	0.005978805	0.173593082	3.24E-05	0.602110337	0.000475191	94	1
5028	6125	EGLN3	ENSG00000129521	5.90E-05	0.005977184	0.269247643	6.06E-32	0.694708772	8.50E-30	1157	1
8754	10947	KRTCAP2	ENSG00000163463	0.000359874	0.005976515	0.206521286	9.29E-24	0.635369651	9.27E-22	891	1
9006	11245	RHOBTB3	ENSG00000164292	0.000533678	0.005954855	0.02254822	2.32E-25	0.264802392	2.44E-23	1132	1
8636	10779	BROX	ENSG00000162819	0.000233531	0.005951821	0.012318618	1.05E-15	0.192996311	6.67E-14	475	1
725	856	RPL18	ENSG00000063177	0.000523474	0.005947035	0.309753112	2.94E-46	0.7226671	6.00E-44	1722	1
6464	7957	FURIN	ENSG00000140564	0.00019462	0.005927761	0.868527774	0.00060826	0.970673682	0.005790982	56	1
1493	1761	ALG6	ENSG00000088035	0.000276636	0.005923037	0.587458643	0.000217077	0.881833858	0.002412525	117	1
9093	11370	TNFRSF11B	ENSG00000164761	-9.34E-05	0.005890699	0.969309544	3.94E-06	0.992128134	7.21E-05	183	1
2238	2678	CDADC1	ENSG00000102543	0.000516054	0.005878051	0.078514559	9.05E-06	0.458888669	0.0001513	116	1
12751	17148	ZNF627	ENSG00000198551	0.000254428	0.005872795	0.555107835	0.002092777	0.869365544	0.016067387	58	1
2410	2879	PDGFRL	ENSG00000104213	0.000326735	0.005861739	0.303190893	1.89E-05	0.718969498	0.000294259	144	1
4272	5156	RNF2	ENSG00000121481	0.000671253	0.005861024	0.016355749	2.67E-05	0.227717301	0.00040226	110	1
452	545	HOXC8	ENSG00000037965	0.000289281	0.005858372	0.30914755	5.77E-09	0.722613683	1.87E-07	191	1
10113	12788	KCNS3	ENSG00000170745	0.000255376	0.005856107	0.570806011	0.008548521	0.876896564	0.049566426	42	1
602	717	AP5M1	ENSG00000053770	3.08E-06	0.00585384	0.44995811	5.72E-05	0.818073315	0.000772707	96	1
7008	8648	ANK2	ENSG00000145362	-0.001830303	0.005839191	6.02E-05	0.001557043	0.004158752	0.012676434	47	1
6758	8335	RORC	ENSG00000143365	0.000163035	0.005831142	0.672351828	4.99E-08	0.912066715	1.34E-06	268	1
5782	7098	CCDC102A	ENSG00000135736	-5.18E-05	0.005829196	0.858299141	0.001508394	0.968228393	0.012353711	49	1
8498	10601	RPL26	ENSG00000161970	5.53E-05	0.005826591	1.82E-07	1.80E-47	2.30E-05	3.79E-45	1766	1
3898	4692	SLC2A1	ENSG00000117394	0.00043999	0.005821157	0.090376428	5.95E-17	0.482683436	4.03E-15	522	1
11008	14169	AP3S1	ENSG00000177879	0.000681689	0.00582089	9.97E-05	3.37E-25	0.006347044	3.49E-23	1092	1
7635	9478	TADA1	ENSG00000152382	-0.000387194	0.005820236	0.849906653	0.002441812	0.965200173	0.018213217	66	1
5436	6669	SLC41A1	ENSG00000133065	-0.00014395	0.005807895	0.720093878	0.000268112	0.928823004	0.002880542	119	1
3482	4211	ERGIC1	ENSG00000113719	-0.000318547	0.005801614	0.022999073	1.26E-22	0.268052163	1.17E-20	908	1
3780	4551	PHF13	ENSG00000116273	0.001042569	0.005799322	0.033003901	0.002915673	0.319050993	0.021013737	59	1
7922	9856	SLC26A2	ENSG00000155850	-0.000352705	0.005786798	0.486488521	0.00013802	0.837039721	0.00162636	87	1
730	861	MED29	ENSG00000063322	0.000860777	0.005784961	0.0017674	6.30E-09	0.058985594	2.01E-07	258	1
3441	4163	CCNG1	ENSG00000113328	0.000100424	0.005779922	0.619516089	3.80E-26	0.892273756	4.22E-24	910	1
3826	4605	RO60	ENSG00000116747	-0.00032823	0.005779182	0.385537073	1.41E-10	0.776387655	5.66E-09	372	1
3506	4238	AMOTL2	ENSG00000114019	3.76E-05	0.005770104	0.924190198	4.12E-09	0.982333288	1.36E-07	252	1
12270	16379	C15orf61	ENSG00000189227	0.000930542	0.005763253	0.000870571	5.40E-08	0.035129057	1.45E-06	260	1
1937	2294	ZC3H7B	ENSG00000100403	0.000661945	0.005760962	0.191274142	4.65E-05	0.621609499	0.000650074	93	1
1426	1684	B4GALT1	ENSG00000086062	-0.000348624	0.005755014	0.022638815	2.25E-16	0.265413333	1.48E-14	516	1
13785	23108	EML2-AS1	ENSG00000267757	0.001840949	0.005740934	8.21E-07	1.13E-05	9.20E-05	0.000184758	112	1
11117	14331	ZNF552	ENSG00000178935	-0.00070743	0.005736167	0.753467237	0.001626081	0.937745661	0.013107803	57	1
13541	20511	PGAM5	ENSG00000247077	0.000980153	0.005733367	0.300060575	0.003473479	0.717599591	0.024041006	50	1
2193	2612	ASB9	ENSG00000102048	0.000976699	0.005728275	0.077453349	0.004585742	0.45741103	0.030153809	58	1
13286	19461	XKR9	ENSG00000221947	0.000653914	0.005726677	0.259076477	0.000264754	0.685380205	0.002853298	81	1
93	106	FBXL3	ENSG00000005812	2.29E-05	0.005724627	0.267125618	2.72E-06	0.693277634	5.24E-05	142	1
13680	21115	RNASE4	ENSG00000258818	0.000654095	0.005724112	0.024528219	2.73E-08	0.276041886	7.61E-07	291	1
1740	2067	SIRT1	ENSG00000096717	-8.52E-06	0.005715703	0.992871627	0.007202898	0.998298263	0.042966663	45	1
10844	13906	CDC26	ENSG00000176386	0.000703035	0.005707893	0.015549344	8.41E-09	0.221464398	2.64E-07	270	1
7461	9253	LATS2	ENSG00000150457	-0.002422683	0.005706907	0.030426172	0.005576408	0.308276644	0.035235367	49	1
8150	10150	GPRASP2	ENSG00000158301	0.000859617	0.005701618	0.100091851	0.008557964	0.499775172	0.049595471	37	1
1336	1584	RNF13	ENSG00000082996	0.000117321	0.005701044	0.588762408	3.68E-20	0.881923913	3.11E-18	665	1
13634	20923	AGAP2-AS1	ENSG00000255737	0.000960892	0.005698036	0.000591998	1.77E-08	0.02633824	5.12E-07	288	1
3127	3769	FBXO3	ENSG00000110429	-0.000414459	0.005696949	0.40763545	4.80E-10	0.791046286	1.80E-08	282	1
10462	13316	ZNF680	ENSG00000173041	0.000185873	0.005692568	0.089154469	2.30E-07	0.481513442	5.54E-06	160	1
10796	13822	HOXD8	ENSG00000175879	0.001265073	0.005691503	1.92E-05	2.98E-08	0.001608561	8.26E-07	222	1
4158	5001	RCL1	ENSG00000120158	0.000645133	0.005667737	0.135917196	0.000903295	0.557457098	0.008099895	63	1
13502	20440	NME2	ENSG00000243678	-0.000453905	0.005662132	0.1118771	6.23E-05	0.520737392	0.00082426	174	1
4179	5040	KCNJ5	ENSG00000120457	0.001098584	0.005655626	1.74E-06	6.19E-10	0.00018532	2.28E-08	229	1
3149	3794	NUP98	ENSG00000110713	-0.000908321	0.00565527	0.351075832	0.000505941	0.753794838	0.004952724	76	1
9962	12574	NLGN1	ENSG00000169760	-0.002273936	0.005649973	7.95E-20	3.70E-10	2.08E-17	1.43E-08	232	1
7616	9448	HSPB8	ENSG00000152137	0.000267341	0.005646759	0.162324949	5.14E-20	0.589430463	4.27E-18	821	1
267	328	MAN2B2	ENSG00000013288	3.86E-05	0.005644048	0.515570849	0.002545342	0.849895798	0.018833633	49	1
6335	7795	LNX2	ENSG00000139517	-0.000758015	0.005641038	0.129561476	0.002821921	0.548807706	0.020444196	52	1
7871	9791	OTUD6B	ENSG00000155100	0.000535078	0.005640673	0.468732753	3.59E-05	0.827375298	0.000522753	156	1
9400	11785	RPL27A	ENSG00000166441	0.000643207	0.005629966	0.540213759	4.96E-43	0.861128525	9.30E-41	1774	1
6926	8540	RAB5A	ENSG00000144566	0.000424124	0.005626429	0.12641766	2.62E-07	0.543024141	6.27E-06	223	1
10051	12699	TMED10	ENSG00000170348	0.000283976	0.005625292	0.344180012	1.02E-22	0.748951676	9.58E-21	854	1
10352	13163	BPGM	ENSG00000172331	0.00030047	0.005618847	0.535096388	1.51E-09	0.859459363	5.28E-08	297	1
10471	13332	MRPL57	ENSG00000173141	0.000196772	0.005612719	0.599238661	3.14E-18	0.886151856	2.34E-16	670	1
7237	8958	DPYS	ENSG00000147647	-0.001341778	0.005608505	7.52E-12	5.12E-14	1.43E-09	2.91E-12	356	1
9725	12242	BMI1	ENSG00000168283	0.000412383	0.005601044	0.333167095	1.96E-05	0.742835088	0.000304498	130	1
8448	10530	DMKN	ENSG00000161249	0.00044069	0.005599252	0.283306102	1.03E-14	0.704800385	6.12E-13	588	1
11953	15789	NKRF	ENSG00000186416	0.000346395	0.005598524	0.43312456	0.002982864	0.805925204	0.021398006	60	1
9172	11470	MID1IP1	ENSG00000165175	0.000969657	0.005598342	4.46E-05	3.73E-12	0.003205577	1.72E-10	357	1
7886	9811	ZCCHC10	ENSG00000155329	0.000350922	0.005594147	0.103612203	4.13E-10	0.505381392	1.58E-08	333	1
8296	10339	CCDC117	ENSG00000159873	0.000443334	0.00559109	0.372334931	5.98E-05	0.767391414	0.000798566	118	1
12678	17043	SOWAHC	ENSG00000198142	0.00034747	0.005580735	0.240540786	1.96E-05	0.670760153	0.000304207	126	1
13119	18539	NRAS	ENSG00000213281	0.000630935	0.005580014	0.037735891	4.28E-08	0.331936805	1.17E-06	227	1
4135	4971	PPP1R3C	ENSG00000119938	-1.09E-05	0.005574414	0.914786679	2.39E-11	0.980395889	1.01E-09	350	1
2773	3344	NMRK1	ENSG00000106733	-0.000192927	0.005570887	0.88491414	1.88E-07	0.974492267	4.59E-06	311	1
4038	4860	UBE2B	ENSG00000119048	0.000157895	0.005567118	0.454403105	2.87E-23	0.820237537	2.76E-21	1010	1
12973	17759	MRPL53	ENSG00000204822	0.001118268	0.005566864	0.001004577	3.97E-06	0.038627505	7.24E-05	193	1
3751	4518	PLEKHA3	ENSG00000116095	0.000902412	0.005557752	2.49E-05	2.96E-10	0.001978026	1.16E-08	298	1
7845	9757	FLCN	ENSG00000154803	-0.001187362	0.005550966	0.086186835	0.000311004	0.475992509	0.003268018	155	1
13719	21409		ENSG00000262145	0.001382231	0.005550556	0.005094836	0.001028671	0.114994172	0.009032034	72	1
3652	4407	ACADL	ENSG00000115361	-0.002720016	0.00552593	1.95E-06	0.001897556	0.000203811	0.014856163	91	1
70	78	HOXA11	ENSG00000005073	0.000825626	0.005524027	0.109521577	0.000417905	0.515170794	0.004197495	117	1
9240	11573	PRPF18	ENSG00000165630	0.000412792	0.005516126	0.161174414	0.000779218	0.588308692	0.007139486	73	1
7523	9330	TWF1	ENSG00000151239	0.000771454	0.005511945	0.037465093	8.45E-08	0.331936805	2.20E-06	318	1
1514	1789	SMOX	ENSG00000088826	0.001184819	0.005511525	0.000843002	0.000250247	0.034315848	0.002709577	146	1
5788	7105	EGLN1	ENSG00000135766	-0.00027091	0.005506223	0.587370052	3.65E-10	0.881833858	1.41E-08	380	1
5169	6322	SLC6A8	ENSG00000130821	0.000241044	0.005505965	0.12402064	4.21E-18	0.540003296	3.06E-16	857	1
13469	20370	MTFP1	ENSG00000242114	0.000572865	0.005505207	0.043891799	5.46E-09	0.354758232	1.78E-07	423	1
1366	1617	CHMP2B	ENSG00000083937	-9.17E-05	0.005499235	0.593349279	4.14E-13	0.883016986	2.10E-11	653	1
9911	12506	RASSF6	ENSG00000169435	-0.000854398	0.005488316	0.05111878	0.000127359	0.382394246	0.001508422	169	1
2230	2668	ARMCX3	ENSG00000102401	-0.000110627	0.005478934	0.755538226	7.76E-17	0.937902532	5.23E-15	650	1
9211	11523	GTF2A1	ENSG00000165417	0.000520371	0.005477646	0.677420543	0.007313143	0.914191945	0.043437626	48	1
13172	18627	TAX1BP3	ENSG00000213977	0.000283428	0.005466512	0.28110629	1.08E-12	0.703267765	5.23E-11	526	1
11352	14716	RAP2B	ENSG00000181467	0.000682855	0.005465075	0.023942479	1.17E-06	0.273440019	2.47E-05	180	1
5020	6116	RAB2B	ENSG00000129472	0.000309195	0.005461543	0.46971549	8.48E-07	0.82793999	1.84E-05	156	1
9442	11843	ZNF592	ENSG00000166716	0.000294135	0.005455292	0.902903641	0.003328595	0.978405907	0.023359065	64	1
177	221	CRY1	ENSG00000008405	7.90E-05	0.005454819	0.527002746	0.002431804	0.855893894	0.01815808	68	1
13199	18668	ANG	ENSG00000214274	0.000437787	0.005447034	0.226059941	1.31E-13	0.654572219	7.11E-12	524	1
6258	7694	CNOT6L	ENSG00000138767	-0.001489002	0.005444595	0.000452472	0.00352107	0.021290728	0.024280163	80	1
2325	2778	LMF1	ENSG00000103227	-0.000163793	0.005440478	0.458032016	0.003256543	0.820710132	0.022992913	68	1
7228	8946	TRIM55	ENSG00000147573	-0.001357849	0.005434674	0.000375477	0.001422944	0.018416943	0.011771087	55	1
2437	2910	EMC2	ENSG00000104412	7.26E-05	0.005427099	0.485619979	1.93E-15	0.836660554	1.22E-13	772	1
10578	13483	GOLIM4	ENSG00000173905	0.000429481	0.005424865	0.100005742	2.50E-18	0.499757142	1.89E-16	785	1
11372	14753	DIPK2A	ENSG00000181744	0.000581199	0.005419038	0.109333689	1.14E-11	0.514810359	5.07E-10	322	1
4144	4981	AVPI1	ENSG00000119986	-0.000587997	0.005417425	0.102990768	0.004812309	0.504684043	0.031346624	73	1
1713	2034	IKZF5	ENSG00000095574	-0.000368655	0.005416506	0.70280645	0.00406901	0.922869769	0.027365277	49	1
13706	21289	ZNF865	ENSG00000261221	0.000931815	0.005412807	0.06550251	0.002590276	0.425475123	0.019084722	79	1
3793	4565	CAPZA1	ENSG00000116489	-0.000109937	0.0054121	0.319252502	9.00E-15	0.731448215	5.46E-13	641	1
11475	14945	TSKU	ENSG00000182704	0.000891757	0.005410719	0.011425996	1.34E-07	0.184957438	3.36E-06	307	1
5381	6597	RIN2	ENSG00000132669	-0.001015714	0.005409658	0.001058911	7.17E-09	0.040137929	2.26E-07	406	1
2894	3482	RPL28	ENSG00000108107	-0.000448214	0.005398397	1.16E-24	1.72E-44	4.48E-22	3.36E-42	1810	1
10782	13804	TOMM5	ENSG00000175768	0.000488155	0.005398202	0.151176667	2.90E-06	0.576495379	5.57E-05	247	1
7049	8702	FEM1C	ENSG00000145780	4.43E-05	0.005396571	0.578885084	7.06E-05	0.879417619	0.000917249	136	1
4471	5403	RAP2C	ENSG00000123728	-0.00018423	0.005391084	0.479630727	1.50E-05	0.832948096	0.000238366	142	1
6715	8284	ATP1B1	ENSG00000143153	0.000360724	0.005384805	0.225475655	1.08E-25	0.65432362	1.16E-23	1649	1
7108	8783	PNRC1	ENSG00000146278	-0.000254011	0.005374952	0.264270104	3.55E-18	0.689898762	2.61E-16	732	1
12946	17580	SPIN3	ENSG00000204271	0.000392909	0.005372952	0.110377152	0.000346241	0.516221442	0.003581352	95	1
4542	5495	SNRNP27	ENSG00000124380	0.000517194	0.00536825	0.001152503	6.16E-14	0.042547604	3.47E-12	503	1
18	22	BAD	ENSG00000002330	0.000719312	0.005364155	0.000115142	1.96E-15	0.007103467	1.23E-13	788	1
6444	7925	ARRDC4	ENSG00000140450	0.000853678	0.005363439	0.054127896	0.00092483	0.393233304	0.008255666	112	1
5883	7226	MTHFS	ENSG00000136371	0.000467251	0.005362256	0.017574057	1.91E-11	0.238156474	8.30E-10	421	1
12086	16045	DNAJB13	ENSG00000187726	0.000991606	0.005360287	0.027814566	0.002890383	0.295103449	0.020842286	84	1
927	1101	PFN2	ENSG00000070087	0.000572534	0.005353743	0.010187809	3.82E-18	0.172881392	2.79E-16	980	1
2945	3547	CPD	ENSG00000108582	-0.002055861	0.005351138	1.38E-06	8.28E-06	0.00014854	0.000139701	219	1
9052	11312	DAGLB	ENSG00000164535	-0.000409288	0.0053493	0.304326219	0.003562365	0.719264575	0.024516203	57	1
10974	14121	C18orf32	ENSG00000177576	0.000459709	0.00534719	0.072166096	1.16E-07	0.445018914	2.96E-06	324	1
12190	16245	RTL6	ENSG00000188636	0.000104663	0.005344551	0.560927637	0.001893981	0.871554114	0.014856163	61	1
11592	15167	NOG	ENSG00000183691	0.00091636	0.005340135	0.044885507	8.85E-05	0.357829018	0.001105307	100	1
4047	4871	C1orf198	ENSG00000119280	-0.000255722	0.005333963	0.793570455	0.000600339	0.951597094	0.005731297	88	1
8256	10285	ADIPOR1	ENSG00000159346	0.000438715	0.005333863	0.012390471	2.07E-11	0.193684825	8.93E-10	529	1
9649	12138	ATP5PD	ENSG00000167863	0.000175963	0.005332761	0.11115751	3.41E-16	0.518726484	2.22E-14	638	1
4711	5728	FAM110A	ENSG00000125898	0.00109888	0.005329624	0.015875369	0.000645624	0.224405287	0.006088253	88	1
13389	20054	SMIM1	ENSG00000235169	0.0006799	0.00532681	0.050815871	6.39E-09	0.381696487	2.03E-07	350	1
5675	6970	CCNJL	ENSG00000135083	0.000868482	0.005326591	0.002399558	3.40E-06	0.071323915	6.35E-05	163	1
3371	4069	PDE10A	ENSG00000112541	-0.004488287	0.005315831	3.62E-12	0.008487848	6.99E-10	0.049296994	42	1
1439	1702	TMED2	ENSG00000086598	9.59E-05	0.005310127	0.25564612	1.35E-21	0.683004253	1.20E-19	1212	1
10890	13983	FAM91A1	ENSG00000176853	0.000236278	0.005309517	0.432950945	2.96E-07	0.805776116	7.06E-06	226	1
4503	5440	SDC4	ENSG00000124145	0.000247737	0.005307396	0.724518376	3.67E-19	0.929779122	2.91E-17	975	1
4090	4921	IRF2BPL	ENSG00000119669	0.000587688	0.005297165	0.150067632	0.000173481	0.574962408	0.001983604	131	1
8550	10668	KLHL21	ENSG00000162413	0.000667224	0.005296112	0.235780704	0.003026465	0.665462386	0.021656535	102	1
8518	10630	ASRGL1	ENSG00000162174	0.001027694	0.005287896	0.002367014	0.000312888	0.070845513	0.003282841	130	1
13003	17847	ZBTB10	ENSG00000205189	0.000155948	0.005285666	0.200661147	1.17E-05	0.6296061	0.000191018	184	1
9673	12170	RAB3IL1	ENSG00000167994	0.000487637	0.005279862	0.324696328	0.000427175	0.736576194	0.00427822	147	1
10906	14011	FIBIN	ENSG00000176971	0.000940395	0.005272044	0.038874968	0.000933497	0.336400878	0.008316989	120	1
11529	15048	RABIF	ENSG00000183155	0.001143228	0.005269749	0.000445537	1.24E-05	0.021179809	0.000199776	168	1
2164	2574	GPR143	ENSG00000101850	0.000568065	0.005265651	0.103220085	1.62E-06	0.504684043	3.32E-05	287	1
13048	17933	ITPRIPL2	ENSG00000205730	0.000278558	0.005260649	0.471414385	0.001076517	0.828526599	0.009368733	127	1
12765	17172	MDM4	ENSG00000198625	-0.001504274	0.005260021	1.57E-11	3.06E-11	2.82E-09	1.30E-09	624	1
8700	10868	LYSMD1	ENSG00000163155	0.00121576	0.00525503	0.00620784	0.000522015	0.130167605	0.005095701	84	1
2712	3271	WASL	ENSG00000106299	0.000545855	0.005248924	0.127649073	0.000802046	0.545870853	0.007334128	162	1
10740	13742	EIF1AD	ENSG00000175376	-0.000288607	0.005241056	0.579924937	7.61E-05	0.879903537	0.000977619	150	1
3067	3700	PPARGC1A	ENSG00000109819	-0.002237983	0.005239768	3.71E-11	0.000351998	6.37E-09	0.003632775	129	1
6257	7693	CCNG2	ENSG00000138764	-0.000725444	0.005229938	0.027098191	0.000484556	0.291752504	0.004770297	146	1
9092	11369	MED30	ENSG00000164758	0.000412662	0.005229479	0.14722241	1.75E-07	0.571634763	4.32E-06	293	1
6941	8557	SLC25A38	ENSG00000144659	0.001023036	0.005223911	0.016248281	0.003049684	0.227294544	0.021798491	115	1
2331	2785	SLC7A5	ENSG00000103257	0.00050823	0.005222603	0.398181153	2.94E-05	0.78577836	0.000438671	228	1
9819	12381	LRRC28	ENSG00000168904	-0.000461084	0.005221996	0.260231481	0.00023233	0.686874536	0.00255747	132	1
2687	3240	HIBADH	ENSG00000106049	0.000252536	0.005220659	0.176141667	6.31E-07	0.605824874	1.42E-05	302	1
7278	9014	ALAD	ENSG00000148218	3.73E-05	0.00521851	0.596232884	0.00117269	0.884126553	0.010114788	93	1
10474	13335	RHOD	ENSG00000173156	0.0001271	0.005216792	0.870976561	0.001897301	0.970812169	0.014856163	108	1
807	954	FOXJ2	ENSG00000065970	0.000978568	0.005213068	0.010128902	0.004682206	0.17251447	0.030686356	62	1
11602	15184	ACSM2A	ENSG00000183747	-0.002736874	0.005211514	5.66E-21	1.79E-05	1.57E-18	0.000280874	380	1
1364	1614	RPS5	ENSG00000083845	-3.23E-05	0.005203875	1.36E-06	4.82E-31	0.00014712	6.49E-29	1711	1
12354	16522	ZNF140	ENSG00000196387	0.001222322	0.00518999	0.004723342	0.000725812	0.110084692	0.006743635	120	1
112	138	BAIAP2L1	ENSG00000006453	0.000894293	0.0051889	0.018380851	3.60E-05	0.243483182	0.000524139	133	1
11723	15403	SMIM10	ENSG00000184785	0.001106174	0.005177343	0.001063302	5.98E-05	0.040137929	0.000798566	221	1
6145	7555	RAB1A	ENSG00000138069	-0.000174711	0.005172127	0.090555868	1.88E-17	0.482683436	1.32E-15	854	1
12209	16272	TMEM198	ENSG00000188760	9.67E-05	0.005171947	0.810951262	0.002032693	0.955352184	0.015675449	92	1
13741	21611		ENSG00000263290	-0.000714555	0.005170016	0.002822002	7.77E-08	0.079943287	2.04E-06	350	1
5515	6776	COX16	ENSG00000133983	2.28E-05	0.005167917	0.875976678	5.78E-05	0.972365635	0.000777766	139	1
12309	16450	COLCA1	ENSG00000196167	0.000500045	0.005161397	0.254323866	0.000115178	0.683004253	0.001384226	161	1
10338	13143	PAIP1	ENSG00000172239	0.000476697	0.005153257	0.186445294	4.79E-12	0.617083244	2.19E-10	595	1
6281	7719	RNF185	ENSG00000138942	0.000613613	0.005148107	0.026170346	7.50E-07	0.285365734	1.65E-05	208	1
7142	8825	PURB	ENSG00000146676	-0.00071312	0.005133638	0.199946607	2.41E-05	0.628938374	0.000366968	205	1
3211	3867	CDKN1B	ENSG00000111276	-6.11E-05	0.005133034	0.345419125	6.84E-06	0.750354128	0.00011721	240	1
5152	6299	EIF2S3	ENSG00000130741	0.000328202	0.005132842	0.280906717	1.40E-18	0.703267765	1.08E-16	1027	1
10397	13229	SMPDL3A	ENSG00000172594	0.000136566	0.005132342	0.956078747	4.12E-13	0.989390044	2.10E-11	699	1
7901	9829	MIER3	ENSG00000155545	0.00038902	0.005124813	0.591367271	0.004161826	0.882102997	0.027894886	66	1
8672	10827	NUP35	ENSG00000163002	0.000499456	0.005117984	0.150059486	6.09E-05	0.574962408	0.000811826	126	1
11147	14373	SPTY2D1	ENSG00000179119	0.000969619	0.005115318	0.002024107	1.22E-05	0.064888303	0.000198147	164	1
10680	13651	C3orf33	ENSG00000174928	0.000755701	0.00511317	0.260154634	0.001860517	0.686802296	0.014640496	72	1
11301	14626	GREM2	ENSG00000180875	0.000620842	0.005104029	0.03138395	4.80E-12	0.312511201	2.19E-10	622	1
2182	2599	ABCD1	ENSG00000101986	0.000825887	0.005103757	0.048567744	7.00E-05	0.37579089	0.000911078	137	1
9783	12331	SLC16A4	ENSG00000168679	-0.000271132	0.005099843	0.102621762	5.68E-08	0.504245195	1.51E-06	396	1
1289	1529	PCNP	ENSG00000081154	0.000349813	0.005092739	0.21606904	1.40E-16	0.646112525	9.33E-15	1173	1
11729	15413	APOO	ENSG00000184831	0.000435065	0.005089136	0.711112586	5.55E-05	0.925688815	0.000754453	160	1
10433	13281	SP3	ENSG00000172845	5.86E-05	0.005087266	0.551742629	1.63E-05	0.868337805	0.000257261	212	1
6063	7456	TGS1	ENSG00000137574	0.000729302	0.005085201	0.047346001	3.74E-05	0.370041156	0.000540553	198	1
2415	2884	ZFAND1	ENSG00000104231	0.000603492	0.005082953	0.004353862	8.72E-14	0.104379897	4.84E-12	800	1
13197	18662	C17orf67	ENSG00000214226	0.001330135	0.00508235	0.030861727	0.007693032	0.309947055	0.045518743	44	1
1369	1620	ZMPSTE24	ENSG00000084073	0.00017081	0.005078419	0.916869004	2.24E-08	0.980425264	6.35E-07	364	1
8555	10673	AK4	ENSG00000162433	-0.000276542	0.005072499	0.326341892	2.10E-13	0.738179613	1.11E-11	803	1
3689	4449	IL1R1	ENSG00000115594	0.000396229	0.005072479	0.19823416	0.001308699	0.626456221	0.011016408	119	1
11431	14860	AP1S2	ENSG00000182287	-0.000144806	0.005063959	0.746104518	0.000126335	0.93491186	0.001499073	196	1
2211	2642	CDK16	ENSG00000102225	0.000511691	0.005047846	0.166096697	9.63E-07	0.594990517	2.07E-05	349	1
482	579	PARP3	ENSG00000041880	0.000621046	0.005045091	0.72524933	0.004265997	0.929779122	0.028442031	85	1
5624	6912	RNF138	ENSG00000134758	0.000303092	0.005041812	0.545373268	7.41E-05	0.864238565	0.000957701	143	1
1697	2015	MAP3K1	ENSG00000095015	-3.74E-05	0.005041754	0.460563155	7.65E-05	0.823094945	0.000981689	167	1
79	89	COPZ2	ENSG00000005243	0.000691158	0.005039486	0.09425401	1.91E-05	0.490382274	0.000296948	199	1
13468	20369	AMACR	ENSG00000242110	0.001037986	0.005037912	0.025858008	0.003168904	0.283967574	0.022477034	83	1
5912	7267	KCTD3	ENSG00000136636	-0.001362745	0.005035414	1.81E-06	3.14E-05	0.000191431	0.000463578	263	1
8200	10211	DEDD	ENSG00000158796	0.000415912	0.005030975	0.100493568	0.000352266	0.500663854	0.003632846	162	1
8608	10742	SLC30A7	ENSG00000162695	-0.000682574	0.005026326	0.00566464	1.35E-05	0.12421937	0.00021675	254	1
12656	17005	RPS4X	ENSG00000198034	-0.000291323	0.005023973	3.64E-19	8.21E-28	9.03E-17	1.00E-25	1837	1
10106	12779	SOCS6	ENSG00000170677	-0.000407302	0.005021369	0.299651071	0.006138035	0.717599591	0.038027789	75	1
5403	6624	LPIN3	ENSG00000132793	-0.001562863	0.005021338	1.22E-11	1.43E-08	2.22E-09	4.23E-07	594	1
2174	2586	MOSPD1	ENSG00000101928	0.000725502	0.00502067	0.079198326	0.000742045	0.460944218	0.006866885	113	1
2453	2934	SLC39A14	ENSG00000104635	-0.001288687	0.005009331	4.58E-07	1.97E-08	5.38E-05	5.67E-07	563	1
9144	11433	DIRAS2	ENSG00000165023	0.000463355	0.005009251	0.424854957	6.50E-06	0.801387643	0.000112029	152	1
3348	4038	C6orf62	ENSG00000112308	-0.000526441	0.005008151	0.075392792	1.59E-08	0.454419167	4.66E-07	418	1
4041	4863	KLF9	ENSG00000119138	-0.001392742	0.005005922	0.001547935	0.00244612	0.054259823	0.018228163	97	1
6531	8053	CLTC	ENSG00000141367	-0.000694518	0.004998655	0.017778716	5.60E-07	0.239134066	1.27E-05	330	1
13417	20252	CASTOR1	ENSG00000239282	0.001522448	0.004991824	0.00295397	0.003685797	0.082263506	0.025204448	98	1
650	772	SOAT1	ENSG00000057252	-0.000429834	0.004991346	0.434496898	0.00194317	0.807288373	0.015136446	102	1
6785	8363	GOLPH3L	ENSG00000143457	0.000909601	0.004986443	0.002516671	1.77E-06	0.073700244	3.58E-05	288	1
10293	13065	PRNP	ENSG00000171867	0.000442964	0.004985732	0.219413044	1.09E-08	0.649771143	3.30E-07	406	1
8195	10204	HTR6	ENSG00000158748	0.00048283	0.004984149	0.317452861	3.45E-05	0.730058937	0.000504308	197	1
3300	3972	TPD52L1	ENSG00000111907	0.00070869	0.004982805	0.111211729	0.002332793	0.518726484	0.017598642	119	1
1992	2354	PPM1A	ENSG00000100614	-0.00016584	0.004978712	0.384796626	0.001245054	0.775880892	0.01060282	148	1
2231	2669	BEX4	ENSG00000102409	0.000346089	0.004975873	0.254005133	1.32E-05	0.683004253	0.000211513	271	1
10988	14140	THAP5	ENSG00000177683	0.000398499	0.00497556	0.046740316	4.96E-10	0.366969643	1.85E-08	386	1
9915	12510	MMGT1	ENSG00000169446	0.000561425	0.004968648	0.120936841	7.81E-05	0.536848191	0.000999076	183	1
12603	16914	HOXC6	ENSG00000197757	0.000919726	0.004965447	0.000755111	3.36E-07	0.031898534	7.96E-06	264	1
6549	8074	GATA6	ENSG00000141448	-3.02E-05	0.004963962	0.830927656	0.005582528	0.961656394	0.035255263	56	1
10712	13705	DDIT3	ENSG00000175197	0.000645609	0.004961734	0.022202708	1.27E-08	0.262965691	3.81E-07	468	1
5851	7185	COG3	ENSG00000136152	-0.000950587	0.004957356	0.04400421	0.004663379	0.354758232	0.030591857	121	1
3066	3699	UGDH	ENSG00000109814	0.000362905	0.00494877	0.24825982	1.02E-10	0.676119926	4.13E-09	612	1
8549	10667	PRKAA2	ENSG00000162409	-0.001265758	0.004948199	8.07E-07	3.88E-07	9.11E-05	9.09E-06	316	1
4331	5230	KIAA1191	ENSG00000122203	0.000482515	0.004941386	0.002355169	1.70E-12	0.070845513	8.12E-11	640	1
4458	5387	FAM199X	ENSG00000123575	-0.000450129	0.004938723	0.209411873	5.84E-06	0.638040828	0.000101627	237	1
13510	20455	GSTA1	ENSG00000243955	-0.000632437	0.004931552	6.68E-05	6.57E-07	0.004512943	1.46E-05	286	1
9132	11420	PDP1	ENSG00000164951	-0.000123151	0.004929567	0.949945129	0.001872407	0.98787746	0.014717374	118	1
6274	7711	PPP3CA	ENSG00000138814	-0.000589	0.004917838	0.019469151	6.49E-06	0.248008947	0.000111911	175	1
13115	18530	CCDC183	ENSG00000213213	0.000452538	0.004917624	0.514279652	0.002066011	0.848952063	0.015897063	134	1
12272	16381	TSPYL1	ENSG00000189241	0.000598511	0.004914388	0.015062594	3.42E-07	0.217795693	8.10E-06	346	1
5239	6408	SLC6A6	ENSG00000131389	6.58E-05	0.004913725	0.640324461	0.002118755	0.899167569	0.016236613	110	1
12460	16688	FAM3C	ENSG00000196937	0.00015074	0.004913599	0.930145576	1.43E-10	0.983721962	5.75E-09	655	1
3846	4628	WARS2	ENSG00000116874	0.000938686	0.004907281	0.038019221	0.001656405	0.333550027	0.01326749	100	1
12763	17170	COPS8	ENSG00000198612	0.000574958	0.00490541	0.020309343	1.54E-08	0.251933858	4.52E-07	493	1
9003	11242	GRPEL2	ENSG00000164284	0.000349549	0.004902371	0.389727419	0.00038306	0.779960539	0.003906877	126	1
7000	8640	TRMT10A	ENSG00000145331	0.000709477	0.004899705	0.07212923	0.001800467	0.444989263	0.014248734	99	1
11713	15381	RALYL	ENSG00000184672	-0.000113132	0.004895509	0.251776066	0.002100212	0.681134977	0.01611556	61	1
4518	5461	RAB22A	ENSG00000124209	0.000600563	0.004895098	0.046660051	5.39E-05	0.36664683	0.000735452	207	1
3918	4713	DR1	ENSG00000117505	0.000682316	0.004890332	0.007010838	1.72E-07	0.139623303	4.26E-06	267	1
4073	4901	ALG2	ENSG00000119523	0.000120975	0.004890303	0.405709362	0.008120079	0.790267475	0.047639396	140	1
6236	7667	COPS4	ENSG00000138663	0.000762282	0.004889433	0.275424083	0.000978205	0.698932669	0.00864898	207	1
8825	11032	RPL9	ENSG00000163682	-0.000992023	0.004888413	1.86E-49	2.21E-29	9.57E-47	2.87E-27	1707	1
5410	6632	BHMT2	ENSG00000132840	-0.000906674	0.00488657	4.27E-08	1.04E-12	6.18E-06	5.04E-11	855	1
2634	3173	GSK3A	ENSG00000105723	0.000815315	0.004882945	0.034193406	9.91E-05	0.321788932	0.001220273	146	1
13027	17888	CNEP1R1	ENSG00000205423	0.000942758	0.00487432	0.125087235	0.005388461	0.542365261	0.034335103	92	1
4278	5163	NAA50	ENSG00000121579	0.000564974	0.004872164	0.013445697	3.64E-10	0.204424664	1.41E-08	619	1
6530	8052	G6PC3	ENSG00000141349	0.000953118	0.00486734	0.00919345	0.000105145	0.163495557	0.001281408	175	1
4590	5564	NRN1	ENSG00000124785	0.000583611	0.004866546	0.209297983	0.000102458	0.638040828	0.001257487	189	1
8690	10856	PDLIM5	ENSG00000163110	-0.001165573	0.004864578	2.89E-06	3.90E-09	0.000289736	1.29E-07	476	1
7028	8676	OSMR	ENSG00000145623	-4.11E-05	0.004855365	0.319696	2.25E-11	0.731569432	9.63E-10	565	1
12631	16960	TEAD4	ENSG00000197905	0.000640983	0.004846171	0.236749743	0.0005492	0.665921617	0.005342285	180	1
13459	20348	UGT1A1	ENSG00000241635	-0.000557755	0.004844709	0.026023691	0.002164458	0.285012155	0.016517229	230	1
11100	14306	C5orf46	ENSG00000178776	0.000323043	0.004843953	0.982820904	1.15E-11	0.996605813	5.08E-10	966	1
9001	11239	SPINK1	ENSG00000164266	-0.000294346	0.004841757	0.000501068	4.25E-06	0.023261949	7.71E-05	382	1
7230	8948	MRPS28	ENSG00000147586	0.00071557	0.004839657	0.006651105	1.66E-06	0.135828464	3.39E-05	336	1
3119	3761	BIRC2	ENSG00000110330	-0.000139643	0.004835748	0.430019756	5.84E-07	0.804523653	1.32E-05	452	1
10798	13825	PLEKHF2	ENSG00000175895	0.000329251	0.00483313	0.129433194	0.00028949	0.548807706	0.003067486	181	1
9082	11352	CHMP4C	ENSG00000164695	0.000854753	0.004832255	0.026015378	0.002389425	0.285012155	0.017889759	155	1
3147	3792	RPS13	ENSG00000110700	0.00011644	0.004827273	7.20E-05	1.18E-24	0.004805724	1.19E-22	1729	1
9701	12201	PAFAH1B2	ENSG00000168092	0.00022827	0.004824993	0.270002437	5.84E-08	0.69509059	1.55E-06	399	1
1104	1313	FOSL2	ENSG00000075426	-0.00015947	0.004817927	0.556304287	1.20E-07	0.869993218	3.05E-06	373	1
5696	6998	RINT1	ENSG00000135249	0.000604493	0.004814707	0.412413327	0.006590624	0.793720922	0.04010717	86	1
942	1117	JMJD6	ENSG00000070495	0.000122573	0.004812968	0.699522177	0.00269073	0.921488624	0.019616611	129	1
4806	5850	ARMCX1	ENSG00000126947	0.000693858	0.004812369	0.161402142	0.00065527	0.588810286	0.00616247	159	1
3025	3651	MANBA	ENSG00000109323	-0.001107294	0.004812023	0.002047096	0.004168456	0.065323551	0.027925841	119	1
3923	4719	VAMP4	ENSG00000117533	-0.000132902	0.004803077	0.822564526	0.000167587	0.957699289	0.001922547	144	1
7735	9610	ING1	ENSG00000153487	0.001236184	0.00479953	0.059162469	0.007288446	0.407382874	0.043350646	68	1
9861	12436	ATF5	ENSG00000169136	0.000773398	0.004799055	0.016401892	4.44E-05	0.227932916	0.000622948	306	1
4035	4857	NDUFB3	ENSG00000119013	0.000478524	0.004792959	0.019802352	2.32E-13	0.249887675	1.21E-11	941	1
11720	15396	FAM110C	ENSG00000184731	-0.001514637	0.004792266	0.008717179	0.002566322	0.158404462	0.018968647	160	1
6960	8583	PHLDB2	ENSG00000144824	-0.000723531	0.004791802	0.000361222	1.51E-09	0.01778058	5.28E-08	601	1
9824	12386	SLC35G2	ENSG00000168917	0.000160695	0.004784719	0.980630726	1.50E-05	0.995257374	0.000237179	288	1
5876	7213	HUS1	ENSG00000136273	0.000568989	0.004783834	0.061650299	0.001518193	0.413876254	0.01241109	113	1
1533	1812	ANAPC5	ENSG00000089053	-0.000547195	0.004781475	0.00529366	3.35E-10	0.11832736	1.30E-08	730	1
3470	4197	TRIM23	ENSG00000113595	-0.001429567	0.004778651	0.000231899	0.002887129	0.012286217	0.020829645	115	1
6657	8208	RPL13A	ENSG00000142541	-0.001091763	0.004775207	3.96E-62	2.36E-23	2.39E-59	2.31E-21	1880	1
13740	21602		ENSG00000263238	0.000280153	0.004767278	0.35507299	0.000137432	0.756749797	0.001620805	199	1
11456	14904	FAM104B	ENSG00000182518	0.000355015	0.004761794	0.506151476	0.001271469	0.845473964	0.010755184	240	1
3208	3864	CREBL2	ENSG00000111269	0.000670951	0.004761443	0.018769333	8.40E-06	0.245789728	0.000141323	317	1
6064	7457	SDCBP	ENSG00000137575	9.89E-05	0.004760867	0.997533677	2.49E-13	0.999127812	1.29E-11	916	1
4246	5119	SCPEP1	ENSG00000121064	-0.000167774	0.004760847	0.195660897	0.007749325	0.625919633	0.045793264	100	1
7405	9176	FRG1BP	ENSG00000149531	0.001320103	0.004755576	0.000514186	0.003295644	0.023791404	0.023174691	127	1
3039	3667	GRPEL1	ENSG00000109519	0.000410772	0.004754901	0.205543694	3.65E-05	0.634176489	0.000528713	254	1
10297	13073	TVP23B	ENSG00000171928	0.000880211	0.00475283	0.023463225	0.001820132	0.27028467	0.014371585	128	1
9326	11689	GPT2	ENSG00000166123	-0.000625751	0.004747738	0.050058969	0.00219942	0.37904134	0.016765592	139	1
11440	14878	KBTBD3	ENSG00000182359	0.000927419	0.004747035	0.002061937	0.000323557	0.065646218	0.003379452	225	1
12478	16719	GMFB	ENSG00000197045	0.000193909	0.004741331	0.664692903	0.000489263	0.909245514	0.004809819	130	1
6961	8584	ABHD10	ENSG00000144827	0.0004529	0.004727098	0.224512196	0.000390984	0.653584335	0.003976005	213	1
4207	5074	TGFBI	ENSG00000120708	0.000327665	0.004726256	0.564569721	1.94E-11	0.873959217	8.39E-10	996	1
13310	19652	ATXN1L	ENSG00000224470	0.000347825	0.004723626	0.419964255	0.001346883	0.797690725	0.011279672	121	1
9345	11713	LARP6	ENSG00000166173	0.000762044	0.004721098	0.00952333	1.71E-06	0.167140233	3.47E-05	363	1
13701	21268	CCPG1	ENSG00000260916	0.000202871	0.004720119	0.952519823	0.003527449	0.988375996	0.024312073	103	1
6498	8003	OSGIN1	ENSG00000140961	0.000482946	0.004717105	0.328645328	3.42E-06	0.73958705	6.38E-05	423	1
13164	18608	SLC23A3	ENSG00000213901	-0.002468106	0.004715592	5.41E-07	0.001433556	6.26E-05	0.011837708	116	1
5657	6951	TMED7	ENSG00000134970	0.000474549	0.004715028	0.053725622	4.28E-12	0.392921688	1.97E-10	682	1
2170	2580	NXT2	ENSG00000101888	0.000567907	0.004710879	0.069064055	0.000643411	0.436755419	0.006071505	180	1
1313	1559	STRADB	ENSG00000082146	0.001036013	0.004710604	0.000110142	2.01E-06	0.006855947	4.00E-05	307	1
10891	13984	WSB2	ENSG00000176871	0.000891661	0.00471023	0.000207856	3.36E-06	0.011225328	6.31E-05	267	1
3085	3723	LPXN	ENSG00000110031	0.000258373	0.00469672	0.177949832	0.002673392	0.607655993	0.019524754	104	1
840	992	FECH	ENSG00000066926	8.88E-05	0.004693511	0.81721197	0.007679745	0.956570256	0.045459504	90	1
7349	9106	LIN7C	ENSG00000148943	0.000461358	0.00469297	0.132591633	0.000194533	0.5537017	0.002188257	182	1
7514	9319	TMEM263	ENSG00000151135	0.000567331	0.004692538	0.004245437	9.76E-08	0.102488535	2.52E-06	487	1
10181	12909	FAM241B	ENSG00000171224	0.00035796	0.004690503	0.871085288	0.006828323	0.970812169	0.041174612	110	1
8971	11205	ANAPC10	ENSG00000164162	0.00089059	0.004689085	0.037743773	0.003647951	0.331936805	0.024985563	128	1
6880	8481	THNSL2	ENSG00000144115	0.000358231	0.004686719	0.534950351	2.67E-05	0.859449749	0.000402606	318	1
12825	17262	SELENOM	ENSG00000198832	0.00048979	0.004684977	0.033688435	1.78E-11	0.319547634	7.77E-10	1056	1
6692	8253	PIGK	ENSG00000142892	0.000305615	0.004683094	0.854284408	0.0006591	0.966921681	0.006190102	200	1
3742	4508	KISS1R	ENSG00000116014	0.000823582	0.004681416	0.004548278	3.93E-06	0.107554754	7.21E-05	466	1
10308	13090	SYNPO	ENSG00000171992	0.000594879	0.004675682	0.020862205	7.15E-10	0.254919253	2.61E-08	714	1
3862	4649	KMO	ENSG00000117009	0.000154534	0.004675207	0.691410619	0.00012152	0.918058662	0.001447917	221	1
5275	6456	RARA	ENSG00000131759	0.000595871	0.004672848	0.048138355	8.72E-05	0.374136903	0.001092798	243	1
13243	18822	TMEM167B	ENSG00000215717	0.000451797	0.004670772	0.040053345	2.68E-08	0.340647053	7.47E-07	398	1
6932	8547	EAF1	ENSG00000144597	0.000532091	0.004670195	0.167703769	6.11E-05	0.59569585	0.000812753	188	1
8131	10130	PRXL2C	ENSG00000158122	0.000415674	0.004669965	0.608998784	0.000401353	0.890196283	0.004057673	225	1
5533	6798	ARL8B	ENSG00000134108	0.000435909	0.004669501	0.322740199	0.003121842	0.73598763	0.022211324	126	1
2834	3415	ERLIN1	ENSG00000107566	0.000741639	0.004669435	0.136046994	0.005648955	0.557457098	0.035593803	104	1
439	528	TBC1D23	ENSG00000036054	0.000437575	0.00466919	0.241688652	1.16E-05	0.671832868	0.000189084	319	1
10696	13681	VCPIP1	ENSG00000175073	-1.05E-05	0.004668142	0.977729208	0.005101922	0.99483737	0.032924118	125	1
9123	11410	FZD6	ENSG00000164930	7.60E-05	0.004661959	0.86829238	4.95E-06	0.970673682	8.79E-05	284	1
1130	1343	FMO4	ENSG00000076258	3.40E-05	0.004659851	0.385511815	0.002005639	0.776387655	0.015492639	133	1
4283	5169	CRY2	ENSG00000121671	0.000171502	0.004657399	0.965172079	0.002659342	0.991477849	0.019479859	109	1
7542	9352	NEK7	ENSG00000151414	2.45E-05	0.004656601	0.694072082	0.005906779	0.919538512	0.036949974	128	1
2694	3247	FKBP14	ENSG00000106080	0.000156278	0.004656009	0.902656504	0.001391835	0.978405907	0.011555065	145	1
9277	11619	ZNF219	ENSG00000165804	0.000378544	0.004655101	0.577175195	0.000604084	0.878862462	0.005759129	163	1
12053	15983	CHP1	ENSG00000187446	0.000715081	0.00465456	0.000155085	6.91E-10	0.00878669	2.54E-08	591	1
7658	9504	TMEM123	ENSG00000152558	0.000249391	0.004653623	0.73498325	8.36E-13	0.93142156	4.13E-11	1295	1
7576	9396	KCNJ1	ENSG00000151704	0.00041336	0.004648677	0.648907802	0.005528906	0.903731233	0.0350122	142	1
2822	3402	ZFAND5	ENSG00000107372	-0.000539779	0.00464413	0.018613632	3.21E-06	0.244442603	6.06E-05	553	1
5520	6781	LOXL2	ENSG00000134013	0.000525256	0.00464343	0.323210491	0.003154845	0.736334289	0.022399254	159	1
12339	16494	ZBTB44	ENSG00000196323	-0.000344023	0.004642986	0.092144234	1.05E-07	0.485962808	2.69E-06	536	1
9353	11721	COPS2	ENSG00000166200	0.000729318	0.004640318	0.00210788	2.65E-08	0.066498837	7.44E-07	375	1
1370	1621	STARD7	ENSG00000084090	0.000477744	0.004639181	0.081430032	2.18E-05	0.467078625	0.000334961	365	1
495	595	BARX2	ENSG00000043039	0.000522078	0.004635788	0.024439262	5.36E-10	0.275581966	1.99E-08	641	1
9095	11372	PHKG1	ENSG00000164776	0.000528212	0.004633501	0.120634654	4.11E-07	0.535849483	9.58E-06	390	1
10244	13004	SLC25A33	ENSG00000171612	0.00059243	0.004630055	0.173553434	0.00412111	0.602110337	0.027662057	96	1
9715	12223	TTC39C	ENSG00000168234	0.000720349	0.004628325	0.020678362	3.98E-07	0.254014459	9.31E-06	376	1
12592	16900	FAM114A1	ENSG00000197712	0.000169082	0.004627978	0.936462229	0.00012338	0.984584617	0.00146882	334	1
4322	5217	FYTTD1	ENSG00000122068	0.00087248	0.004626866	0.00020843	1.02E-08	0.011225328	3.12E-07	473	1
3390	4093	VEGFA	ENSG00000112715	-0.001050461	0.004626567	1.68E-11	2.97E-13	2.98E-09	1.53E-11	1356	1
8591	10717	DNAJB4	ENSG00000162616	-0.000461933	0.004626361	0.331913606	0.000893142	0.741605075	0.008032879	149	1
7436	9215	FAU	ENSG00000149806	0.000452678	0.004626337	0.804193992	1.53E-18	0.95414744	1.17E-16	1684	1
12069	16015	MAGEH1	ENSG00000187601	0.000503277	0.004625666	0.12039558	0.000399925	0.53547294	0.004046184	241	1
3489	4219	DBN1	ENSG00000113758	0.000325718	0.004625007	0.942416849	0.001534999	0.986098358	0.012526348	135	1
11863	15621	YTHDF3	ENSG00000185728	0.000289168	0.004621992	0.366657408	2.31E-07	0.764249472	5.56E-06	274	1
7990	9950	PHF6	ENSG00000156531	0.000677574	0.004620531	0.145374475	0.003426041	0.567638801	0.023826088	111	1
5672	6967	ISCA1	ENSG00000135070	0.000386185	0.004618054	0.07077166	6.75E-05	0.441345903	0.000883632	353	1
7063	8721	PCYOX1L	ENSG00000145882	0.001268312	0.004617914	0.003692244	0.006877338	0.094213311	0.041380292	79	1
682	807	DNAJC25	ENSG00000059769	0.000331475	0.004614523	0.724882216	0.003794996	0.929779122	0.025822713	99	1
7741	9617	RMND5A	ENSG00000153561	0.000687728	0.004609973	0.070169405	0.00356608	0.44047998	0.024517459	120	1
3919	4715	CNN3	ENSG00000117519	0.000272364	0.004600688	0.80060721	6.62E-14	0.953557105	3.71E-12	1205	1
11209	14468	SERTAD2	ENSG00000179833	0.000501171	0.004600121	0.03605756	1.12E-05	0.328581471	0.000184105	238	1
10717	13711	CTDSP2	ENSG00000175215	0.000575538	0.004594702	0.08396356	5.76E-05	0.47127323	0.000776715	251	1
6051	7443	SYTL2	ENSG00000137501	0.000231447	0.004594049	0.448605973	5.23E-08	0.817311919	1.41E-06	575	1
7709	9573	SCOC	ENSG00000153130	0.000409397	0.004593701	0.018588887	2.95E-06	0.244442603	5.63E-05	390	1
8605	10739	AGL	ENSG00000162688	-0.000344724	0.004591256	0.281166548	0.003415884	0.703267765	0.023767662	123	1
7711	9575	CETN3	ENSG00000153140	0.000210342	0.004591034	0.719027629	7.68E-05	0.928823004	0.00098468	330	1
7898	9825	CNOT8	ENSG00000155508	0.000446037	0.00458161	0.151432199	0.000142004	0.576530542	0.001663426	243	1
7208	8922	CCDC25	ENSG00000147419	0.000733598	0.0045809	0.001928713	0.000106321	0.063142592	0.001291203	237	1
11089	14290	NSUN3	ENSG00000178694	-0.000161614	0.004579771	0.923608138	0.000380657	0.982333288	0.003888076	124	1
4046	4869	SENP5	ENSG00000119231	0.00016463	0.004576097	0.736977165	3.87E-05	0.932175787	0.000555427	319	1
6327	7785	GLTP	ENSG00000139433	0.00093901	0.004574208	0.000467798	1.40E-05	0.021937511	0.000224143	333	1
3062	3695	KLF3	ENSG00000109787	0.000277278	0.004572515	0.357376679	0.003089985	0.757712797	0.022018523	123	1
4874	5935	GNGT1	ENSG00000127928	-0.00091636	0.004569482	0.002285768	0.003181849	0.069967861	0.022557328	88	1
9100	11382	OSGIN2	ENSG00000164823	-0.000228214	0.00456876	0.540982513	0.002885139	0.861282711	0.020826115	125	1
6698	8259	BEST4	ENSG00000142959	0.001063599	0.004568311	0.012660759	0.002705267	0.195940684	0.019701892	125	1
9423	11817	SEC11C	ENSG00000166562	0.000503544	0.004561502	0.020267831	5.71E-10	0.251869079	2.12E-08	979	1
8920	11141	METAP1	ENSG00000164024	0.000716897	0.004558711	0.168490565	0.008108402	0.595957671	0.047611138	99	1
7525	9332	EIF4E	ENSG00000151247	0.000224886	0.00455543	0.209486765	3.88E-05	0.638114063	0.000556273	310	1
6036	7425	FAM8A1	ENSG00000137414	0.000864685	0.004549595	0.04411157	0.004177748	0.354758232	0.027947624	94	1
13088	18410	SLC48A1	ENSG00000211584	0.000678567	0.004545182	0.041753448	0.000156249	0.346659404	0.001813461	223	1
9936	12542	RAMAC	ENSG00000169612	0.000574792	0.004544979	0.148553393	8.49E-05	0.573935043	0.001068557	229	1
9007	11246	GPX8	ENSG00000164294	0.000432907	0.004538522	0.121929522	5.37E-06	0.538156978	9.41E-05	392	1
10596	13510	CTSF	ENSG00000174080	0.000539144	0.004535782	0.134944115	8.40E-05	0.556971362	0.001059046	252	1
6400	7875	PTGR2	ENSG00000140043	-0.000976216	0.004535604	0.005893422	0.007483526	0.126290641	0.04435475	127	1
6688	8249	SERBP1	ENSG00000142864	0.000138215	0.004533971	0.725415114	1.64E-10	0.929779122	6.54E-09	1014	1
6214	7636	SLC35A5	ENSG00000138459	0.000345299	0.004532395	0.227132247	3.81E-05	0.654844629	0.000549324	232	1
717	848	VMP1	ENSG00000062716	-0.001799563	0.004532124	5.38E-23	4.26E-11	1.78E-20	1.79E-09	1284	1
7582	9402	AMN1	ENSG00000151743	0.000656686	0.004530993	0.106891498	0.002151583	0.51098941	0.01643705	125	1
8666	10819	ARL5A	ENSG00000162980	0.00072482	0.004528826	0.005715805	8.88E-07	0.124359076	1.92E-05	332	1
9009	11249	SERINC5	ENSG00000164300	0.000426623	0.004522943	0.282520151	6.10E-09	0.704800385	1.96E-07	676	1
4954	6033	HOXD9	ENSG00000128709	0.000687043	0.004519801	0.083888877	0.002663114	0.47127323	0.019497197	88	1
39	46	ARF5	ENSG00000004059	0.000282398	0.004519213	0.300968288	2.16E-06	0.717965372	4.25E-05	531	1
5908	7262	SKIL	ENSG00000136603	0.000130156	0.00451543	0.947244081	8.64E-07	0.987270347	1.87E-05	378	1
13393	20065	SMIM27	ENSG00000235453	0.000544408	0.004511871	0.223500542	0.000616864	0.652452372	0.005848828	204	1
3853	4637	RRAGC	ENSG00000116954	0.000644951	0.004510678	0.037701306	0.000805038	0.331936805	0.007353444	158	1
4124	4958	CRIPT	ENSG00000119878	0.000585028	0.004508317	0.039458997	3.73E-07	0.33790548	8.78E-06	442	1
4297	5187	POLR3GL	ENSG00000121851	0.00015251	0.004502214	0.571271069	8.23E-05	0.876896564	0.001043299	340	1
8747	10938	LRRC58	ENSG00000163428	0.000102947	0.004499855	0.817110571	1.17E-06	0.956570256	2.47E-05	371	1
7926	9860	RRAGA	ENSG00000155876	0.000324403	0.004495115	0.368583731	9.40E-08	0.765365338	2.44E-06	652	1
8474	10567	LSM12	ENSG00000161654	0.000333286	0.004495107	0.528783119	0.003919283	0.857407243	0.026538324	213	1
5339	6540	RPA1	ENSG00000132383	0.000560418	0.004494742	0.219174133	0.001534266	0.64965965	0.012526348	190	1
5007	6094	KIF1C	ENSG00000129250	0.000311726	0.004494528	0.232046885	0.001391145	0.66126931	0.011555065	127	1
9209	11521	CFL2	ENSG00000165410	0.000165931	0.004490884	0.634897337	0.000184898	0.896934039	0.002102019	205	1
2702	3260	NPTX2	ENSG00000106236	0.000160138	0.004487859	0.580551842	3.52E-06	0.880146731	6.55E-05	568	1
7870	9790	PIP4P2	ENSG00000155099	0.000428237	0.004486064	0.157252767	1.25E-05	0.586012734	0.000201518	290	1
9685	12184	CTNNB1	ENSG00000168036	-0.000255373	0.004481672	0.007742481	2.52E-06	0.147022407	4.89E-05	393	1
10971	14118	TBL1XR1	ENSG00000177565	0.000132288	0.004479349	0.245011523	2.74E-10	0.674192906	1.08E-08	665	1
4959	6040	TWSG1	ENSG00000128791	0.000161511	0.004475301	0.308921067	0.000348262	0.722516147	0.00359957	164	1
3236	3898	RAB5B	ENSG00000111540	0.000821457	0.004474495	0.007519274	2.13E-05	0.14478898	0.00032825	327	1
11479	14951	PAQR7	ENSG00000182749	0.000640324	0.004474018	0.166371249	0.001034258	0.595219751	0.009074924	152	1
10017	12652	HNRNPA3	ENSG00000170144	5.00E-05	0.004471486	0.805939719	3.67E-09	0.954257895	1.22E-07	765	1
2465	2949	KCTD9	ENSG00000104756	0.000281644	0.004468528	0.506877626	0.002783271	0.845950735	0.020206372	187	1
278	339	RNF14	ENSG00000013561	3.55E-05	0.004468519	0.972917682	1.43E-06	0.993921944	2.96E-05	442	1
1023	1220	XRCC1	ENSG00000073050	0.000836347	0.004466474	0.053865722	0.003443829	0.393117816	0.023925819	171	1
5668	6962	CEMIP2	ENSG00000135048	-0.000215306	0.004462739	0.58740281	0.007428953	0.881833858	0.04406893	156	1
8655	10803	WDR26	ENSG00000162923	-0.001132603	0.004461398	0.000308235	0.002485718	0.015615384	0.018441608	177	1
11665	15289	OAF	ENSG00000184232	0.000202738	0.004461242	0.411217113	3.22E-08	0.792902451	8.89E-07	603	1
13371	19952	PET117	ENSG00000232838	0.000250631	0.004456818	0.748291123	0.000537734	0.936047094	0.005234418	195	1
5452	6690	RNF128	ENSG00000133135	0.000235423	0.004456759	0.766161408	6.28E-05	0.942494415	0.000830276	268	1
1889	2240	TOM1	ENSG00000100284	0.000562935	0.004454374	0.213048632	0.001367577	0.643037196	0.011421981	168	1
8349	10398	CFAP410	ENSG00000160226	0.000655723	0.004451882	0.160887329	0.000243559	0.58816234	0.002657898	235	1
7771	9656	NUS1	ENSG00000153989	0.000543053	0.004450187	0.171344414	7.99E-05	0.599331214	0.001017052	201	1
12732	17124	ZNF480	ENSG00000198464	0.000793785	0.004448911	0.031887812	0.001742996	0.314818436	0.01386506	147	1
187	232	SEC62	ENSG00000008952	0.000224136	0.004446539	0.950878287	2.10E-11	0.988032862	9.05E-10	1232	1
9887	12470	NMD3	ENSG00000169251	0.000349583	0.004445736	0.353504172	4.45E-08	0.75591411	1.21E-06	652	1
5170	6323	PNCK	ENSG00000130822	-0.000120796	0.004445607	0.227104054	6.88E-14	0.654844629	3.84E-12	1482	1
8679	10836	CCDC74A	ENSG00000163040	-7.40E-06	0.004444543	0.481006627	0.00344693	0.833686901	0.023935385	180	1
7242	8963	POLR2K	ENSG00000147669	0.000477304	0.004444473	0.042302785	1.17E-10	0.34807644	4.71E-09	998	1
663	786	SEC61A1	ENSG00000058262	0.000482286	0.004444298	0.003672422	4.54E-10	0.094213311	1.72E-08	893	1
6599	8134	FKBP10	ENSG00000141756	0.00064386	0.004439773	0.003026492	1.55E-08	0.083520358	4.55E-07	844	1
11920	15730	POLR3C	ENSG00000186141	0.000664469	0.0044394	0.098732877	0.006388071	0.497848253	0.039097358	114	1
1187	1410	ARAF	ENSG00000078061	0.000739412	0.004438207	0.023237964	6.65E-05	0.269017077	0.000873151	200	1
4648	5647	PPDPF	ENSG00000125534	0.000255033	0.004438031	0.691662405	9.21E-09	0.918058662	2.87E-07	1285	1
5485	6736	BTG1	ENSG00000133639	0.000130781	0.004437897	0.084569619	6.24E-15	0.47277925	3.80E-13	1532	1
12834	17272	SELENOT	ENSG00000198843	0.000367453	0.004435334	0.132852299	1.26E-11	0.554123424	5.55E-10	1037	1
9979	12600	SYAP1	ENSG00000169895	0.000276221	0.004435039	0.30833719	4.15E-06	0.72203367	7.54E-05	382	1
13447	20319	PLCXD2	ENSG00000240891	0.000682898	0.004433122	0.014577108	1.38E-08	0.214121526	4.10E-07	575	1
6910	8522	NBEAL1	ENSG00000144426	-0.000218271	0.00443305	0.431550372	6.61E-05	0.805033244	0.000868357	218	1
6536	8059	AFG3L2	ENSG00000141385	-9.54E-05	0.004431539	0.746506854	5.72E-05	0.935157171	0.000772617	296	1
4411	5329	WWP1	ENSG00000123124	0.000264535	0.00443044	0.832338685	0.004468161	0.962297984	0.029464389	185	1
7466	9260	HNMT	ENSG00000150540	5.14E-05	0.004428811	0.420732998	2.14E-06	0.798277028	4.23E-05	476	1
6038	7429	CPEB2	ENSG00000137449	-0.000269413	0.004426443	0.148614212	0.001833088	0.573935043	0.01446566	138	1
10246	13006	SPSB1	ENSG00000171621	0.000475771	0.004426397	0.08373294	8.00E-07	0.47127323	1.75E-05	571	1
2633	3172	ERF	ENSG00000105722	0.00039358	0.00442165	0.193122774	0.002346071	0.622558577	0.017645344	169	1
11932	15751	BLOC1S4	ENSG00000186222	0.001175409	0.004418141	0.000122196	7.43E-05	0.007472249	0.000958927	199	1
1849	2195	EIF3L	ENSG00000100129	0.000696747	0.004417892	0.00315668	1.43E-11	0.086255673	6.27E-10	934	1
7932	9870	VBP1	ENSG00000155959	0.000360333	0.004414474	0.116063595	5.09E-07	0.528222543	1.17E-05	639	1
10519	13396	THAP2	ENSG00000173451	-0.000340039	0.004414241	0.043729081	0.008562461	0.354758232	0.049595471	153	1
11080	14274	MAF	ENSG00000178573	0.000288891	0.004412309	0.693621408	9.08E-09	0.919538512	2.84E-07	759	1
1482	1749	PTHLH	ENSG00000087494	0.000634466	0.004405692	0.012696761	1.13E-06	0.196262523	2.39E-05	680	1
6929	8543	CNOT9	ENSG00000144580	-0.000151899	0.004403012	0.652238511	0.000417695	0.904919817	0.004197495	236	1
1082	1289	ACTR6	ENSG00000075089	2.89E-05	0.004402643	0.388744504	0.006432412	0.778896822	0.039282142	181	1
1623	1920	DLD	ENSG00000091140	0.00013395	0.004399462	0.549851399	5.99E-05	0.867131023	0.000799811	310	1
11963	15810	INSIG1	ENSG00000186480	3.99E-05	0.004398601	0.650101421	0.003330757	0.904352657	0.023362424	142	1
9043	11296	CREBRF	ENSG00000164463	-0.000620985	0.004398021	0.001877044	4.31E-05	0.061742297	0.000607271	387	1
7776	9665	IMPACT	ENSG00000154059	0.000466771	0.004397565	0.83165227	0.001965526	0.961873947	0.015242159	263	1
9126	11413	DCAF13	ENSG00000164934	0.000891775	0.004396853	4.16E-05	9.01E-07	0.0030053	1.95E-05	508	1
1971	2329	CNIH1	ENSG00000100528	0.000486322	0.004391424	0.019381339	1.21E-07	0.247499879	3.05E-06	525	1
12514	16767	C1D	ENSG00000197223	0.00046213	0.004390485	0.065445148	7.29E-07	0.425301547	1.62E-05	555	1
712	843	CS	ENSG00000062485	0.000414246	0.00439014	0.32874905	2.31E-05	0.73958705	0.000354424	267	1
2045	2426	IFT52	ENSG00000101052	0.000807312	0.004388204	0.049835068	0.001516203	0.378733455	0.012402126	162	1
7689	9549	PLOD2	ENSG00000152952	8.35E-05	0.004386272	0.029913263	9.61E-10	0.3055086	3.48E-08	1273	1
5800	7120	PIGC	ENSG00000135845	0.000629652	0.00438588	0.070395471	5.33E-05	0.441155546	0.000729964	292	1
8978	11212	MOCS2	ENSG00000164172	0.000652606	0.004385669	0.004476348	1.35E-06	0.106763217	2.82E-05	576	1
1427	1685	CHMP5	ENSG00000086065	0.000164	0.004383812	0.80760419	1.35E-06	0.95485896	2.82E-05	573	1
537	641	RRM2B	ENSG00000048392	-0.000358283	0.004381525	0.601923063	0.002645789	0.888123039	0.019431854	176	1
7626	9466	PDK1	ENSG00000152256	-0.000874502	0.004372895	3.69E-05	6.54E-07	0.002738582	1.46E-05	528	1
729	860	EPN1	ENSG00000063245	0.000768329	0.004372756	0.003840277	1.46E-06	0.096395813	3.02E-05	420	1
640	759	HPF1	ENSG00000056050	0.000255489	0.004369752	0.460412131	0.005254476	0.822943702	0.033596212	173	1
13074	18039	HACD2	ENSG00000206527	0.000276456	0.004365359	0.533197329	0.00039803	0.858700977	0.004032475	216	1
4962	6044	EIF2AK4	ENSG00000128829	0.000488692	0.004357032	0.227608238	0.003571228	0.655891624	0.024540701	221	1
1291	1531	ARG2	ENSG00000081181	0.00046054	0.004355251	0.445015645	1.48E-06	0.815011334	3.06E-05	613	1
8846	11055	RCHY1	ENSG00000163743	0.000288546	0.004354124	0.52110339	0.005710695	0.853475402	0.035950182	232	1
10630	13574	C12orf76	ENSG00000174456	0.000668403	0.004353199	0.020561666	1.82E-05	0.253478224	0.000284701	350	1
2881	3467	STN1	ENSG00000107960	0.001090007	0.004353002	0.01062736	0.00533183	0.176963045	0.033996844	130	1
7673	9523	SAR1B	ENSG00000152700	-0.000217874	0.004352499	0.17794767	3.91E-06	0.607655993	7.19E-05	482	1
2735	3300	TMEM106B	ENSG00000106460	0.000617417	0.004350987	0.013870602	7.50E-05	0.207699916	0.000965918	447	1
534	638	TSPAN17	ENSG00000048140	0.000706505	0.004350181	0.003914921	0.000213819	0.097915355	0.002385867	252	1
11776	15492	PURA	ENSG00000185129	0.00023041	0.004348405	0.178843012	1.12E-06	0.608432523	2.39E-05	474	1
13491	20410	MRPL33	ENSG00000243147	0.000528092	0.004345919	0.037099412	1.20E-06	0.331936805	2.52E-05	775	1
1845	2191	GCAT	ENSG00000100116	0.000598353	0.004345708	0.255634051	0.001304864	0.683004253	0.010990784	228	1
10929	14045	FAM210A	ENSG00000177150	0.000132548	0.00434352	0.586428946	6.13E-05	0.881791	0.000815049	313	1
5470	6711	LGALS12	ENSG00000133317	0.000776273	0.004341862	0.020643932	8.62E-05	0.25389241	0.001083201	364	1
13526	20488	APOBEC3C	ENSG00000244509	0.000791976	0.004341466	0.002153734	5.78E-06	0.067506566	0.000100859	482	1
98	111	LAMP2	ENSG00000005893	0.000190061	0.004340815	0.997199049	1.44E-06	0.998998267	2.99E-05	663	1
1822	2165	PRODH	ENSG00000100033	-0.000283819	0.004338971	0.005794441	4.33E-06	0.124962199	7.83E-05	543	1
9023	11264	ANKRA2	ENSG00000164331	-0.000665527	0.004335309	0.041929737	0.001662047	0.346659404	0.013297333	268	1
12666	17020	SULT1C4	ENSG00000198075	0.000523192	0.004327068	0.185775041	5.79E-05	0.616827948	0.000777777	282	1
6350	7812	MAP3K12	ENSG00000139625	0.000764957	0.004326706	0.059927372	0.002732133	0.409934967	0.019845497	183	1
9495	11917	AKTIP	ENSG00000166971	0.000138889	0.004326147	0.202600382	0.001953038	0.632334447	0.01517924	170	1
3624	4377	PSMD14	ENSG00000115233	0.000129453	0.004323597	0.889444733	0.000662381	0.975578603	0.006216706	322	1
2455	2937	DCTN6	ENSG00000104671	0.000145347	0.004321889	0.666235632	5.20E-05	0.909918469	0.000713908	421	1
8725	10908	CGGBP1	ENSG00000163320	0.000539062	0.004321168	0.097666765	4.69E-05	0.495690078	0.000654273	464	1
7191	8889	SNX12	ENSG00000147164	0.000730711	0.004317145	0.089558217	0.001135446	0.481926427	0.009832268	170	1
11349	14711	ZNF467	ENSG00000181444	0.000966891	0.004313822	0.024330552	0.003557383	0.275026382	0.024494061	143	1
7955	9900	NDUFAF6	ENSG00000156170	9.10E-07	0.004312984	0.861376544	0.000490352	0.969651108	0.004817106	264	1
5248	6418	PSME3	ENSG00000131467	0.000144341	0.004311978	0.897279429	0.006791131	0.976950016	0.041021621	155	1
2172	2584	PRPS2	ENSG00000101911	0.000886114	0.004311044	0.020447182	9.13E-05	0.253191204	0.001133786	244	1
5407	6629	SERINC3	ENSG00000132824	0.000265609	0.004310884	0.443542396	2.15E-06	0.814369076	4.24E-05	462	1
12378	16557	SIAH1	ENSG00000196470	0.000379171	0.004309236	0.221362631	3.01E-05	0.6505896	0.000446976	274	1
4519	5462	PTGIS	ENSG00000124212	0.000580401	0.004307245	0.075159002	2.32E-06	0.453798218	4.55E-05	516	1
9064	11329	CAMLG	ENSG00000164615	0.000546768	0.004304896	0.008487599	1.17E-08	0.15627816	3.53E-07	913	1
7223	8940	GOLGA7	ENSG00000147533	0.000482243	0.004304332	0.070525364	4.39E-07	0.441345903	1.02E-05	641	1
10528	13407	VEGFB	ENSG00000173511	0.00042244	0.004303899	0.050794482	7.65E-07	0.381696487	1.68E-05	492	1
7595	9417	FBXO4	ENSG00000151876	0.000379336	0.004303458	0.859615039	0.000968813	0.968701625	0.008587547	257	1
1865	2215	CBY1	ENSG00000100211	0.000510987	0.004302143	0.18474104	2.11E-05	0.615995765	0.000326519	365	1
4388	5306	BICC1	ENSG00000122870	-0.001511134	0.004299593	1.96E-09	0.004966855	3.24E-07	0.03217215	251	1
5636	6927	TMEM258	ENSG00000134825	0.000367802	0.004299059	0.331808818	1.06E-09	0.741561456	3.83E-08	1355	1
5	8	CFH	ENSG00000000971	3.51E-05	0.004298491	0.052444916	0.000163131	0.38829699	0.001879185	497	1
9444	11846	NNMT	ENSG00000166741	-0.000256621	0.004292441	1.22E-06	1.02E-11	0.000132903	4.54E-10	1412	1
10099	12771	ZNF16	ENSG00000170631	0.000607747	0.004290502	0.090304814	0.001475961	0.482683436	0.012130142	173	1
12375	16552	TRAPPC2	ENSG00000196459	0.000224509	0.004289055	0.761193985	0.000245585	0.940356155	0.002673695	196	1
7321	9073	GLUD1	ENSG00000148672	-0.000681663	0.004288282	0.000114524	0.000161618	0.007096929	0.001863331	390	1
7013	8655	SETD7	ENSG00000145391	-0.000363084	0.004288258	0.726009954	0.008430953	0.929976735	0.049110388	126	1
838	990	MTFR1	ENSG00000066855	0.000770186	0.004287335	0.0201818	5.29E-06	0.251869079	9.29E-05	360	1
13019	17876	IPO7	ENSG00000205339	0.000646654	0.004286827	0.012561444	4.75E-06	0.195039607	8.50E-05	292	1
1586	1874	STRN4	ENSG00000090372	0.000477181	0.004279935	0.503179169	0.003338203	0.843616805	0.023402825	97	1
4242	5114	RDH10	ENSG00000121039	0.00053934	0.004278778	0.190770132	0.003935088	0.621609499	0.02662294	203	1
1224	1453	FKBP7	ENSG00000079150	0.000517017	0.004278761	0.126033858	0.001635789	0.542816757	0.013155499	286	1
7351	9108	IMMP1L	ENSG00000148950	0.00042125	0.004277728	0.10881017	4.06E-05	0.513564765	0.000578253	378	1
9918	12517	PLEKHA2	ENSG00000169499	-0.000875549	0.004274972	0.034133645	0.002119497	0.321620736	0.016236613	142	1
4120	4954	AFTPH	ENSG00000119844	-0.001197264	0.004274625	1.05E-05	0.001855449	0.000968611	0.01461719	180	1
11420	14838	ARL6IP4	ENSG00000182196	0.000427762	0.004273763	0.165264326	6.30E-08	0.593972738	1.66E-06	811	1
13000	17837	TRIQK	ENSG00000205133	0.000559936	0.004272566	0.103166095	2.58E-06	0.504684043	4.99E-05	477	1
9724	12241	MGAT2	ENSG00000168282	0.000373962	0.004270801	0.74783274	0.007012614	0.936038437	0.042012127	123	1
2235	2674	NDFIP2	ENSG00000102471	0.000120331	0.004270674	0.62277251	0.000248721	0.893410572	0.002697257	302	1
9355	11725	SGPL1	ENSG00000166224	0.000475952	0.004267416	0.343989736	0.00234387	0.748951676	0.017645344	110	1
8577	10699	ALPL	ENSG00000162551	0.000399294	0.004265624	0.492755197	0.006639826	0.839358803	0.040300577	175	1
8178	10183	ZFAND2B	ENSG00000158552	-6.95E-05	0.004265446	0.725482764	0.002438585	0.929779122	0.018198921	338	1
11038	14210	NDUFV2	ENSG00000178127	0.00045138	0.004265033	0.112653873	2.03E-06	0.522502312	4.03E-05	467	1
10832	13870	BNIP3	ENSG00000176171	9.37E-05	0.004264319	0.959476916	1.08E-08	0.990517557	3.28E-07	1138	1
11436	14869	C1S	ENSG00000182326	0.000128882	0.004264262	0.086798617	6.11E-08	0.476791295	1.62E-06	922	1
657	780	PITHD1	ENSG00000057757	0.000559815	0.004263845	0.074085448	0.000424018	0.451721831	0.004252736	384	1
4077	4905	ONECUT2	ENSG00000119547	0.000595983	0.004260782	0.102241001	5.23E-06	0.503985537	9.19E-05	342	1
8189	10198	ELK4	ENSG00000158711	-0.000413022	0.004255278	0.181947127	0.000521836	0.612223753	0.005095701	334	1
3014	3632	TMEM33	ENSG00000109133	0.000280015	0.004254191	0.222638533	3.49E-05	0.652055316	0.000509995	284	1
9017	11257	EGFLAM	ENSG00000164318	0.001041706	0.00425407	0.018989899	0.00257161	0.246354004	0.018997615	134	1
12817	17253	ZNF358	ENSG00000198816	0.000960326	0.004253668	0.019241986	0.002401151	0.247211636	0.017958178	153	1
8566	10687	DHRS3	ENSG00000162496	0.00027415	0.004252754	0.845618514	6.61E-09	0.964109289	2.10E-07	830	1
726	857	CA11	ENSG00000063180	0.000900246	0.004251382	0.02047412	0.006132825	0.253298806	0.038027789	158	1
6212	7634	ITGAV	ENSG00000138448	-0.000560281	0.004247343	0.006857471	1.24E-05	0.138758833	0.000199776	551	1
1399	1653	SCAMP1	ENSG00000085365	0.000289346	0.004246385	0.305570134	6.61E-06	0.72081001	0.000113548	376	1
8595	10723	SNX7	ENSG00000162627	0.000189591	0.004241954	0.417676366	9.92E-05	0.797081045	0.001220273	253	1
7328	9082	EIF4EBP2	ENSG00000148730	0.000145475	0.004238138	0.222355527	4.27E-05	0.651742171	0.000603446	299	1
11053	14231	GALNT11	ENSG00000178234	0.000304186	0.004235358	0.732063445	0.001163357	0.930794042	0.010042632	286	1
1861	2209	KDELR3	ENSG00000100196	0.000653622	0.004228865	0.005317659	4.56E-06	0.118661402	8.17E-05	599	1
11940	15765	PPP1CC	ENSG00000186298	0.000334749	0.004225379	0.359407477	9.60E-09	0.75893317	2.98E-07	778	1
5027	6124	EAPP	ENSG00000129518	0.00077136	0.004225324	0.001424898	8.43E-06	0.050845782	0.000141665	358	1
7611	9443	FAM168B	ENSG00000152102	0.000289403	0.004219411	0.588016295	0.003270933	0.881833858	0.023059329	175	1
4138	4974	MXI1	ENSG00000119950	0.000156521	0.004216522	0.871152602	1.15E-05	0.970812169	0.000187552	443	1
5886	7230	ALPK3	ENSG00000136383	0.000233004	0.004216184	0.607689135	0.000727093	0.889990809	0.006751022	235	1
1230	1460	TNS1	ENSG00000079308	-0.000601827	0.00421596	0.005691307	8.70E-05	0.124269735	0.001091265	356	1
2369	2834	AQP9	ENSG00000103569	0.00091169	0.00421564	0.007664564	0.004964753	0.146545191	0.03217215	146	1
3822	4598	GADD45A	ENSG00000116717	-0.000600058	0.004212492	0.014192848	1.06E-05	0.210930746	0.000175596	672	1
3955	4754	TXNDC12	ENSG00000117862	0.000504082	0.004210857	0.379286849	0.001905987	0.77254195	0.014905353	231	1
6197	7617	ASNSD1	ENSG00000138381	0.000487734	0.004208282	0.509213961	0.006134906	0.846374821	0.038027789	164	1
12507	16757	PSMD12	ENSG00000197170	4.09E-05	0.004205761	0.946492789	0.003033879	0.987150165	0.021696688	235	1
5266	6442	NINJ1	ENSG00000131669	0.000353681	0.004203978	0.403779037	1.42E-05	0.790267475	0.000226872	445	1
911	1079	FUNDC1	ENSG00000069509	0.000365775	0.004200565	0.365975265	5.82E-05	0.764249472	0.000780515	389	1
7032	8681	PIK3R1	ENSG00000145675	0.000194129	0.004199929	0.283329677	5.75E-08	0.704800385	1.53E-06	934	1
7868	9788	AZIN1	ENSG00000155096	0.000748336	0.00419931	0.004909206	2.50E-05	0.112264726	0.000379459	426	1
5257	6430	NDFIP1	ENSG00000131507	0.000278036	0.0041985	0.892108822	8.77E-07	0.976041033	1.90E-05	880	1
8993	11230	CMBL	ENSG00000164237	0.000496264	0.00418745	0.042978946	1.41E-07	0.35176344	3.51E-06	1024	1
6125	7531	RABGGTB	ENSG00000137955	0.000395297	0.004185795	0.213257883	9.98E-06	0.643219807	0.000165182	677	1
9170	11468	DYNLT3	ENSG00000165169	0.000505201	0.004180133	0.024282766	6.15E-05	0.275026382	0.000816876	408	1
5209	6371	ZNF227	ENSG00000131115	0.001059698	0.004179964	0.000126432	0.0017924	0.007697384	0.014201085	141	1
9721	12233	IRF2BP2	ENSG00000168264	0.000148079	0.004178472	0.902999851	2.25E-07	0.978405907	5.45E-06	692	1
4653	5653	INSIG2	ENSG00000125629	-0.000180983	0.004176655	0.019336921	2.39E-05	0.247211636	0.000365288	685	1
6714	8283	ALDH9A1	ENSG00000143149	0.000635829	0.004176243	0.002393431	1.46E-05	0.071294462	0.000232454	450	1
4900	5964	GAL3ST1	ENSG00000128242	0.000415874	0.004174276	0.215839285	5.04E-05	0.645809311	0.000694023	465	1
4805	5849	HNRNPH2	ENSG00000126945	0.000480514	0.004168543	0.076352289	0.000107927	0.455456007	0.001308413	353	1
8731	10915	PYGO2	ENSG00000163348	0.000824777	0.004167119	0.040095048	0.007199011	0.340647053	0.04296194	118	1
8257	10286	CYB5R1	ENSG00000159348	-2.96E-05	0.004165077	0.860292712	0.000339885	0.96893885	0.003532297	317	1
12295	16419	BLOC1S2	ENSG00000196072	0.000584129	0.004163635	0.046559774	5.69E-05	0.366588899	0.000769175	297	1
6173	7586	ARL3	ENSG00000138175	0.000817862	0.004163504	0.007328218	0.001007424	0.143464166	0.008878767	232	1
10625	13565	GTF2IRD2B	ENSG00000174428	-0.000190509	0.004162994	0.979051864	0.000605865	0.995091591	0.00577214	235	1
3241	3903	CPSF6	ENSG00000111605	0.000284152	0.004161829	0.940471255	0.000340718	0.985552581	0.003534761	205	1
3415	4125	HSPA9	ENSG00000113013	-0.000104098	0.004161772	0.1075221	1.58E-10	0.511836171	6.30E-09	912	1
6407	7886	NIPA2	ENSG00000140157	0.000514437	0.00416156	0.352508431	0.002462192	0.755257156	0.018306204	227	1
5695	6996	HILPDA	ENSG00000135245	8.94E-06	0.00415807	0.133101255	4.26E-08	0.554828384	1.16E-06	1614	1
1566	1854	NECAP1	ENSG00000089818	0.0002163	0.004157917	0.890329484	0.004209028	0.975789369	0.028116228	206	1
6653	8198	PSMB6	ENSG00000142507	0.000231564	0.004149265	0.864787114	0.000223056	0.970199651	0.00247303	480	1
5075	6195	NECTIN2	ENSG00000130202	0.00011831	0.004148041	0.735322257	0.004770359	0.93142156	0.031161109	186	1
1848	2194	ANKRD54	ENSG00000100124	0.000634433	0.004145545	0.028834628	0.002266699	0.299957759	0.017215626	222	1
769	908	TAF11	ENSG00000064995	0.000407587	0.004145311	0.603860586	0.000931463	0.888598397	0.008309535	261	1
3708	4471	HPCAL1	ENSG00000115756	-4.62E-05	0.004144444	0.201031491	1.78E-07	0.630340667	4.38E-06	1031	1
8558	10677	LZIC	ENSG00000162441	0.000693674	0.004143934	0.010059068	0.000594202	0.17217006	0.005692284	278	1
6716	8285	TIPRL	ENSG00000143155	0.000577702	0.004143599	0.047064603	0.000895479	0.368889752	0.008045402	333	1
4984	6068	ANAPC13	ENSG00000129055	0.000478666	0.004141951	0.094098605	5.22E-06	0.490019534	9.19E-05	794	1
7257	8986	CDKN2A	ENSG00000147889	0.000259602	0.004136589	0.217649988	0.000189446	0.647496947	0.002141449	365	1
13732	21537		ENSG00000262860	4.28E-05	0.004132431	0.580333322	0.000126563	0.880098497	0.001500279	477	1
7688	9548	MED21	ENSG00000152944	0.000517836	0.004128647	0.076786625	0.003738778	0.457064813	0.025490165	188	1
3473	4200	SEC24A	ENSG00000113615	0.000152486	0.004124282	0.438194074	0.007801334	0.809606275	0.046061384	173	1
7380	9142	RPS3	ENSG00000149273	-0.002004521	0.004124172	1.50E-167	5.14E-22	1.90E-164	4.66E-20	1797	1
1700	2019	ARCN1	ENSG00000095139	0.000702466	0.004123618	0.043668388	0.001778069	0.354699083	0.014103643	257	1
954	1131	CFAP20	ENSG00000070761	0.000489078	0.00412347	0.375455479	0.003584099	0.770163727	0.024604784	206	1
11371	14751	ZBTB20	ENSG00000181722	-0.000241222	0.004119915	0.000227037	9.33E-13	0.012074726	4.59E-11	1348	1
11915	15720	ANKRD46	ENSG00000186106	0.000610174	0.004119186	0.082985838	0.000241393	0.470514074	0.002636334	293	1
12980	17779	MZT1	ENSG00000204899	0.000314378	0.004118308	0.28763129	0.000119274	0.707844157	0.00142851	428	1
8618	10756	NCSTN	ENSG00000162736	-0.000309227	0.004117855	0.159561221	0.001637027	0.586564966	0.013157828	271	1
1783	2114	CDC34	ENSG00000099804	0.000556733	0.004114892	0.357235266	0.006733105	0.75766931	0.040724281	189	1
1273	1511	CLDND1	ENSG00000080822	0.000290564	0.004111761	0.963785793	8.61E-06	0.991052771	0.000144466	576	1
4050	4875	RAD23B	ENSG00000119318	0.000507868	0.00410875	0.210386067	0.001347287	0.639063989	0.011279672	293	1
496	596	DCUN1D1	ENSG00000043093	0.000342092	0.004105918	0.627494265	0.000440971	0.895589894	0.004394196	371	1
6081	7481	FXYD2	ENSG00000137731	0.000184552	0.004104198	0.548513904	6.66E-05	0.866301229	0.000873151	915	1
2843	3426	NSMCE4A	ENSG00000107672	0.000542617	0.004103298	0.140460649	0.008346156	0.56186849	0.048677728	149	1
13626	20870	CHMP1B	ENSG00000255112	-3.20E-05	0.004102519	0.816521764	0.002046924	0.956570256	0.015772734	330	1
4341	5243	PRXL2A	ENSG00000122378	-0.000746294	0.004100624	0.006982479	2.23E-05	0.139458698	0.000342129	362	1
10375	13201	TCEAL1	ENSG00000172465	0.000478748	0.004098936	0.124584522	0.000246863	0.541270031	0.002681303	295	1
4493	5429	FAM210B	ENSG00000124098	0.000261081	0.004093707	0.940114661	0.001225626	0.985480412	0.010475929	207	1
6815	8401	RIT1	ENSG00000143622	0.00010591	0.004093657	0.33792569	2.90E-05	0.745447517	0.000432503	454	1
12202	16264	SMIM15	ENSG00000188725	0.000490285	0.004091113	0.141203261	1.52E-05	0.563332076	0.00024025	619	1
7127	8807	WTAP	ENSG00000146457	-0.000226382	0.004089871	0.033151143	0.000185797	0.319341444	0.002110511	494	1
4281	5167	DESI2	ENSG00000121644	-8.03E-05	0.004089706	0.774503515	0.000139104	0.945694265	0.001636358	308	1
10372	13193	COPS9	ENSG00000172428	0.000559847	0.004089431	0.026144148	2.99E-05	0.285304184	0.000445047	822	1
5078	6199	GADD45G	ENSG00000130222	9.04E-05	0.004085416	0.667989779	0.006327645	0.910573124	0.038858784	227	1
90	101	RHBDD2	ENSG00000005486	0.000190177	0.004083739	0.960675677	0.005813995	0.99065834	0.036501161	335	1
5980	7352	MYC	ENSG00000136997	5.44E-05	0.004082788	0.333102654	8.36E-07	0.742835088	1.82E-05	857	1
6206	7628	CIR1	ENSG00000138433	0.000165424	0.004081098	0.863838366	0.000977251	0.970134016	0.00864898	404	1
11821	15560	FAM174B	ENSG00000185442	0.000633096	0.004078654	0.638346122	0.006090359	0.898699856	0.037830197	141	1
12840	17281	R3HDM4	ENSG00000198858	0.000895172	0.004074124	0.055716497	0.001234746	0.397908502	0.010534422	222	1
5776	7092	MPHOSPH6	ENSG00000135698	0.000419249	0.004070932	0.347019414	0.002361556	0.751270441	0.017748111	164	1
2669	3218	CAV2	ENSG00000105971	-9.17E-05	0.004070745	0.041955752	6.18E-06	0.346659404	0.000107393	698	1
9932	12537	NFU1	ENSG00000169599	0.000752877	0.004069684	0.01474171	0.000227466	0.215626637	0.0025159	416	1
343	421	RNF10	ENSG00000022840	0.000213464	0.004069271	0.902604776	3.85E-05	0.978405907	0.000554415	386	1
6808	8392	SLC39A1	ENSG00000143570	0.000446146	0.004066233	0.14918239	0.001453533	0.573946993	0.011988405	337	1
3414	4124	MRPS30	ENSG00000112996	0.000537051	0.004063268	0.012191035	0.003474264	0.192081449	0.024041006	273	1
12799	17224	RPL10A	ENSG00000198755	-0.000143574	0.004062984	7.03E-09	4.26E-16	1.11E-06	2.75E-14	1728	1
4520	5463	STAU1	ENSG00000124214	0.000426098	0.004060781	0.095196756	3.04E-05	0.491813466	0.000449195	545	1
10736	13738	TMEM9B	ENSG00000175348	0.000290882	0.004058191	0.853222981	0.000166751	0.966921681	0.001914534	419	1
7361	9121	TNKS1BP1	ENSG00000149115	-3.30E-05	0.004055556	0.877726255	0.006525283	0.972984998	0.039761831	200	1
6753	8328	TOR1AIP1	ENSG00000143337	0.000498824	0.004054729	0.041867937	0.001407107	0.346659404	0.011660929	200	1
5118	6252	JUND	ENSG00000130522	0.000392517	0.004048545	0.581958162	0.000383906	0.880570937	0.003909756	273	1
9983	12605	TOR1AIP2	ENSG00000169905	8.18E-05	0.004046538	0.919384508	2.54E-05	0.981218108	0.000384797	562	1
4944	6019	NDUFA5	ENSG00000128609	0.00029038	0.004046233	0.220992608	1.70E-06	0.650493105	3.46E-05	886	1
9730	12248	PCMTD1	ENSG00000168300	-0.000269947	0.00404615	0.022395775	0.000597506	0.264154953	0.00571604	441	1
12698	17071	RPL23A	ENSG00000198242	0.000100434	0.004043342	0.000616361	3.47E-12	0.027247487	1.61E-10	1709	1
6204	7626	IDH1	ENSG00000138413	0.000651478	0.004038185	0.050960103	0.000363355	0.382058721	0.003730566	385	1
11389	14782	C5orf24	ENSG00000181904	0.000393105	0.00403809	0.145024752	5.47E-06	0.566907515	9.56E-05	705	1
13668	21070	CHURC1	ENSG00000258289	0.000413363	0.004036216	0.042142013	0.00015676	0.347165155	0.001817866	494	1
627	746	FAM114A2	ENSG00000055147	0.000452258	0.00403379	0.105099846	0.000566063	0.507970391	0.005471812	300	1
10607	13528	TRMT10C	ENSG00000174173	0.000580859	0.004032787	0.01874599	0.003460988	0.245715852	0.023996994	254	1
2799	3374	KANK1	ENSG00000107104	-0.000670858	0.004031841	0.000167297	0.000868111	0.009326311	0.007855441	292	1
5288	6474	CHSY1	ENSG00000131873	0.000330781	0.004029748	0.537445145	0.004302016	0.859631666	0.028627175	138	1
10355	13166	SUCLG2	ENSG00000172340	0.000757572	0.004020013	0.056923891	0.007906432	0.401379303	0.046622421	240	1
3474	4201	TXNDC15	ENSG00000113621	0.00055356	0.00401835	0.004937733	5.12E-06	0.112546261	9.07E-05	587	1
3464	4191	PPP2CA	ENSG00000113575	0.000325064	0.004014776	0.607243526	0.000469834	0.889759218	0.004645129	532	1
11442	14883	NXPH4	ENSG00000182379	0.000414038	0.004014529	0.438094987	5.55E-07	0.809606275	1.26E-05	908	1
9881	12464	EFNA1	ENSG00000169242	4.15E-05	0.004014071	0.241852089	3.78E-06	0.671832868	7.00E-05	1041	1
4485	5418	CHPF	ENSG00000123989	0.000407382	0.004012001	0.367814151	0.000575948	0.765232048	0.005557505	409	1
4964	6046	CGNL1	ENSG00000128849	-0.000166571	0.004008789	0.480401303	0.001013258	0.833343832	0.008924512	223	1
1136	1350	TPD52	ENSG00000076554	0.0005386	0.004007489	0.107516415	5.74E-06	0.511836171	0.000100276	868	1
10994	14149	POLR2L	ENSG00000177700	0.000458344	0.004000969	0.035818774	3.20E-06	0.327752408	6.05E-05	1193	1
938	1113	DGCR2	ENSG00000070413	0.000597844	0.004000512	0.098851372	0.000935181	0.498241067	0.008326651	313	1
9847	12416	IRS1	ENSG00000169047	0.000239963	0.003998724	0.760980256	0.006309044	0.940201774	0.038784694	222	1
7399	9167	FADS1	ENSG00000149485	0.000665543	0.003995959	0.083819468	0.003455288	0.47127323	0.023981423	182	1
6534	8057	SS18	ENSG00000141380	-9.91E-05	0.003992794	0.489594551	0.001644591	0.837887137	0.013188084	295	1
11262	14563	C11orf71	ENSG00000180425	0.000425754	0.003992317	0.316423088	0.000619248	0.729128301	0.005863429	374	1
1701	2021	TMEM38B	ENSG00000095209	0.000561844	0.003990264	0.37662205	0.000337452	0.770507101	0.003511374	253	1
5249	6419	RPL27	ENSG00000131469	0.000471167	0.003990065	0.349584399	1.11E-09	0.753038647	4.00E-08	1576	1
147	184	PAX6	ENSG00000007372	0.000266914	0.003988925	0.941465654	0.008639783	0.985773216	0.049970346	124	1
13045	17929	ETFRF1	ENSG00000205707	0.000723462	0.00398675	0.004577036	0.000228759	0.107867296	0.002524164	406	1
11381	14770	RELL1	ENSG00000181826	0.000428843	0.003984849	0.406810324	0.000280108	0.790444305	0.002988608	371	1
5441	6675	SPART	ENSG00000133104	0.000113356	0.003983999	0.738835547	6.23E-05	0.932192563	0.00082426	448	1
4109	4942	RHOQ	ENSG00000119729	3.88E-05	0.003982782	0.918901479	0.000425705	0.981065476	0.004266578	336	1
4692	5701	TMX4	ENSG00000125827	0.000642736	0.003980593	0.04861477	0.000769479	0.375945196	0.007068922	277	1
9206	11516	SPTSSA	ENSG00000165389	0.000469553	0.003979986	0.020377942	0.000112502	0.252559123	0.001356765	571	1
6493	7997	MAP1LC3B	ENSG00000140941	0.000556733	0.003975037	0.03943593	2.86E-05	0.33790548	0.000427701	677	1
7156	8841	TRIM4	ENSG00000146833	0.000460977	0.003974042	0.239496819	0.005504805	0.66998294	0.034891416	177	1
7450	9235	ITGB1	ENSG00000150093	-1.56E-05	0.0039739	0.076342824	5.37E-05	0.455456007	0.000733693	540	1
3467	4194	C5orf15	ENSG00000113583	-7.38E-05	0.003973022	0.294338665	0.00019243	0.712396154	0.00216812	869	1
4228	5095	CLU	ENSG00000120885	0.000385662	0.003972356	0.303136918	9.73E-07	0.718969498	2.09E-05	1499	1
7861	9775	VOPP1	ENSG00000154978	0.00053974	0.003970366	0.090967532	0.000141586	0.483272861	0.001659926	419	1
12422	16621	TOMM7	ENSG00000196683	0.000396611	0.003970326	0.65865477	1.98E-06	0.906165869	3.96E-05	1551	1
4612	5594	GOT2	ENSG00000125166	0.000261472	0.003968252	0.457597767	0.004315409	0.82070707	0.028702538	205	1
6078	7477	FDX1	ENSG00000137714	0.000224247	0.003966304	0.951194575	0.001660589	0.988032862	0.013293333	400	1
3713	4476	GORASP2	ENSG00000115806	0.000457401	0.003965848	0.083953545	3.03E-05	0.47127323	0.000448038	417	1
8852	11061	TM4SF18	ENSG00000163762	0.000176167	0.003960313	0.640304923	0.004328884	0.899167569	0.028778368	426	1
361	441	EHD2	ENSG00000024422	0.000811225	0.003959297	0.000408684	0.000136813	0.019697733	0.001614879	333	1
11979	15832	UBE2H	ENSG00000186591	4.33E-05	0.003959133	0.547542284	0.002346439	0.865751731	0.017645344	266	1
9430	11825	RRAD	ENSG00000166592	-0.001079483	0.003959014	0.000129782	0.002716939	0.007760373	0.019755802	426	1
3874	4665	UAP1	ENSG00000117143	0.000364517	0.003957904	0.342174097	0.00040866	0.747789196	0.004125538	411	1
3875	4667	CTBS	ENSG00000117151	0.000231778	0.003954775	0.753271984	0.000883506	0.937745661	0.007963605	204	1
304	373	GLT8D1	ENSG00000016864	0.000472393	0.003954475	0.206948161	0.003101316	0.635369651	0.022087926	235	1
10081	12748	PFKFB3	ENSG00000170525	0.000148266	0.003953923	0.998081263	0.001261638	0.999233033	0.010715092	357	1
12198	16255	PARVB	ENSG00000188677	0.00059182	0.003952627	0.082760021	0.003082394	0.470514074	0.021987003	234	1
3579	4322	KLHL24	ENSG00000114796	0.000247555	0.00395216	0.778468357	8.75E-05	0.945874037	0.001094552	409	1
10155	12866	C11orf24	ENSG00000171067	0.000258472	0.003949295	0.445357505	0.003020127	0.81528175	0.021631773	265	1
11902	15699	NDUFA13	ENSG00000186010	0.000515806	0.003947048	0.168863495	9.30E-06	0.596284451	0.000154801	1117	1
2921	3523	GOSR2	ENSG00000108433	0.000770253	0.003946633	0.033880254	0.001974984	0.320362267	0.015306953	284	1
7161	8847	TMEM140	ENSG00000146859	0.000805001	0.003946228	0.004822965	0.000445801	0.111393639	0.004432783	399	1
10691	13675	CHST2	ENSG00000175040	0.000639463	0.003944654	0.014207928	0.000125896	0.210930746	0.001496204	769	1
3828	4608	BCAS2	ENSG00000116752	0.000463346	0.003942267	0.13358573	0.002322658	0.554881408	0.017543984	378	1
4444	5367	SMUG1	ENSG00000123415	0.000665736	0.003938953	0.01468866	0.007710804	0.215130709	0.045604462	304	1
10400	13232	EFEMP2	ENSG00000172638	0.000514652	0.003938701	0.382881934	0.003616747	0.774975812	0.024804379	370	1
10543	13428	NUDT4	ENSG00000173598	-0.000212329	0.003932115	0.246010006	0.001416557	0.675335254	0.011725238	316	1
13414	20160	FAM200B	ENSG00000237765	0.000396671	0.003928355	0.587168987	0.00821815	0.881833858	0.048071975	392	1
1397	1651	MYNN	ENSG00000085274	0.000388761	0.003927891	0.125868222	0.000729025	0.542816757	0.006764439	267	1
971	1153	ING3	ENSG00000071243	0.000108525	0.003925667	0.929054531	0.003124674	0.983344354	0.022220081	181	1
7148	8832	PSPH	ENSG00000146733	0.000810508	0.00392429	0.064665217	0.0037335	0.423395821	0.025466688	235	1
311	383	WWTR1	ENSG00000018408	-0.000252677	0.003924222	0.034965579	0.000234249	0.324719452	0.002576558	504	1
7138	8820	CREB5	ENSG00000146592	0.000116891	0.003923536	0.488734113	0.001741772	0.837887137	0.013863268	336	1
11283	14598	TMEM64	ENSG00000180694	0.000701933	0.003923101	0.117205078	0.005534056	0.529901776	0.03502883	176	1
7273	9008	STOM	ENSG00000148175	9.20E-05	0.003922164	0.684107332	0.006083984	0.916080829	0.037830197	345	1
8078	10063	ETS2	ENSG00000157557	0.000195861	0.003919117	0.703914697	0.000165476	0.923102495	0.001901462	604	1
7869	9789	ATP6V1C1	ENSG00000155097	0.000449086	0.003915968	0.179681222	0.00099938	0.609172378	0.008824678	350	1
12469	16703	WDR5B	ENSG00000196981	0.000611042	0.003914979	0.223235947	0.006888016	0.652452372	0.041426582	194	1
5469	6710	WDR74	ENSG00000133316	0.000171108	0.003913682	0.892059723	0.004160816	0.976041033	0.027894886	241	1
1527	1806	RPL6	ENSG00000089009	-0.000393772	0.003912271	6.09E-20	7.29E-10	1.63E-17	2.66E-08	1693	1
8143	10142	FAIM	ENSG00000158234	0.000384182	0.003910538	0.395837797	0.000950495	0.784386076	0.008441346	270	1
3577	4319	EIF1B	ENSG00000114784	0.000389845	0.003909464	0.324024426	0.000197842	0.736576194	0.00222368	349	1
5010	6101	CCNT1	ENSG00000129315	0.000354146	0.003908464	0.347716176	0.005217486	0.751781867	0.033452157	137	1
2087	2478	TRIB3	ENSG00000101255	0.000563718	0.003907994	0.07582628	2.96E-05	0.454600524	0.000441104	640	1
11006	14166	SVBP	ENSG00000177868	0.000790862	0.003906477	0.031066276	0.006609003	0.311103126	0.040166184	260	1
4392	5310	P4HA1	ENSG00000122884	0.00012659	0.003903997	0.296866713	0.001194331	0.715542082	0.010265334	375	1
5495	6748	IMPA1	ENSG00000133731	-4.20E-05	0.003894856	0.525561174	0.002573898	0.854999319	0.019004401	334	1
2992	3603	PRKAR1A	ENSG00000108946	0.000113066	0.003892004	0.855694947	0.000458154	0.967255828	0.004540605	329	1
231	283	TSPAN9	ENSG00000011105	0.000123076	0.00388603	0.451666348	0.005284279	0.819017711	0.033755673	317	1
2675	3225	DNAJB6	ENSG00000105993	0.000193466	0.00388428	0.967027059	0.001228798	0.991864751	0.010496581	593	1
9042	11293	CITED2	ENSG00000164442	0.000325557	0.003884156	0.917135053	1.81E-05	0.980495354	0.000284021	1066	1
9655	12145	TMEM68	ENSG00000167904	0.000233432	0.003884052	0.445053376	0.00039828	0.815011334	0.004032475	361	1
11721	15398	ATL3	ENSG00000184743	0.000341115	0.003883225	0.271368083	0.000759684	0.695891439	0.007011422	397	1
10204	12936	APLN	ENSG00000171388	0.001559291	0.003882068	4.65E-15	0.000148707	9.78E-13	0.001733173	498	1
4865	5926	AAMP	ENSG00000127837	0.000644491	0.003881008	0.018027784	0.001190663	0.240850503	0.010240147	517	1
12223	16297	RPL14	ENSG00000188846	-7.32E-06	0.003880545	2.19E-07	1.31E-09	2.69E-05	4.65E-08	1503	1
8407	10469	PMF1	ENSG00000160783	0.000477222	0.003875038	0.57326197	0.001901745	0.877787658	0.014880568	399	1
10364	13182	GNG12	ENSG00000172380	0.000522909	0.003868071	0.018841631	0.000175841	0.245890604	0.002006888	473	1
9669	12166	SDHAF2	ENSG00000167985	0.000760682	0.003865448	0.004002277	0.00083349	0.09832852	0.007590072	315	1
7006	8646	CISD2	ENSG00000145354	0.00024058	0.003865423	0.997772214	0.000144268	0.999187632	0.001687098	566	1
9769	12306	ING2	ENSG00000168556	0.000596266	0.003861144	0.08848715	0.003387742	0.481116384	0.023640296	221	1
11955	15792	KPNA4	ENSG00000186432	0.000454493	0.003860731	0.209199245	0.000612997	0.638040828	0.005824097	278	1
5451	6689	BEX2	ENSG00000133134	0.000506446	0.003857269	0.160345702	0.001269906	0.587521018	0.010748518	385	1
13542	20515	TWF2	ENSG00000247596	0.000294696	0.003855925	0.716117811	0.005838228	0.928247107	0.0365706	210	1
11501	14993	SRPRA	ENSG00000182934	0.000316672	0.003851321	0.340365689	0.000775631	0.7466088	0.007113342	330	1
8576	10698	CAMK2N1	ENSG00000162545	0.000557257	0.003845144	0.187954652	0.000431373	0.618338578	0.004310933	405	1
2072	2459	GID8	ENSG00000101193	0.000755982	0.003839291	0.001853074	0.000880397	0.061098619	0.007940738	409	1
4723	5746	DYNLRB1	ENSG00000125971	0.000486032	0.00383923	0.018593822	4.83E-05	0.244442603	0.000669782	939	1
10715	13708	DCTN2	ENSG00000175203	0.000606648	0.003838444	0.003989589	7.29E-05	0.098285805	0.000942657	575	1
8217	10233	CDC42SE2	ENSG00000158985	-0.000184982	0.003837976	0.095193531	0.000634524	0.491813466	0.005995798	376	1
3360	4051	PERP	ENSG00000112378	0.000344219	0.003832884	0.820287506	5.46E-05	0.957578101	0.000743044	757	1
2504	3000	TBC1D17	ENSG00000104946	3.14E-05	0.003831489	0.916312389	0.003206577	0.980395889	0.022686289	330	1
13431	20281	ADSL	ENSG00000239900	0.000462219	0.003830725	0.499694261	0.008648333	0.842383925	0.049998961	279	1
12884	17338	PJA2	ENSG00000198961	0.000417053	0.003828193	0.216455126	0.002536468	0.646154517	0.018788004	410	1
2271	2716	LYRM1	ENSG00000102897	0.000719625	0.003827848	0.001643892	0.000576129	0.056904908	0.005557505	514	1
3191	3840	METAP2	ENSG00000111142	0.000498559	0.003827491	0.080507609	0.00039787	0.46428173	0.004032475	592	1
12146	16165	COMMD6	ENSG00000188243	0.000814526	0.003825183	1.43E-05	3.30E-05	0.001241694	0.000483888	1158	1
5973	7345	RPL35	ENSG00000136942	-0.000250914	0.003823903	3.19E-15	4.92E-09	6.82E-13	1.61E-07	1712	1
3791	4563	RAP1A	ENSG00000116473	0.000777671	0.003822559	0.016998518	0.000666105	0.234083755	0.00624322	427	1
11977	15829	SMIM29	ENSG00000186577	0.000664127	0.003819442	0.011704095	0.003723698	0.188037671	0.025424818	338	1
12552	16832	STMN3	ENSG00000197457	0.000603492	0.003814479	0.055367168	0.000585736	0.396364958	0.005618937	491	1
12366	16541	TSC22D2	ENSG00000196428	0.000364024	0.003812491	0.36929566	0.001282646	0.765402114	0.010841768	419	1
1642	1944	ZC3HC1	ENSG00000091732	0.000705046	0.003808695	0.017603094	0.007635498	0.238156474	0.04521687	181	1
11992	15848	LYRM7	ENSG00000186687	0.000202142	0.00380866	0.637049874	0.0016	0.897942642	0.012950203	535	1
813	962	SMARCD1	ENSG00000066117	0.000590825	0.003808565	0.13020036	0.008298441	0.54933471	0.048460522	178	1
912	1080	MAOB	ENSG00000069535	-3.79E-06	0.003807381	0.103810205	0.000205834	0.505381392	0.002304184	533	1
4986	6070	COPB1	ENSG00000129083	0.000128279	0.003805932	0.96512714	0.001406907	0.991477849	0.011660929	431	1
7357	9117	APIP	ENSG00000149089	0.000318982	0.003805476	0.21948617	0.001346644	0.649771143	0.011279672	423	1
11312	14646	TCEAL8	ENSG00000180964	0.000530376	0.003801901	0.069673348	7.94E-05	0.438411491	0.001012289	670	1
11850	15602	ZFP36L1	ENSG00000185650	-7.68E-05	0.003797284	0.02607996	4.25E-05	0.285051906	0.000600437	1119	1
11919	15728	C2orf76	ENSG00000186132	0.000592322	0.003790732	0.21798919	0.008599455	0.648124635	0.049757829	232	1
11966	15814	TMEM222	ENSG00000186501	0.00065859	0.003790539	0.037089115	0.006395152	0.331936805	0.039120077	338	1
1432	1691	EIF2AK1	ENSG00000086232	0.000562241	0.003789907	0.079267098	0.000482339	0.461151124	0.004755219	390	1
3813	4588	IVNS1ABP	ENSG00000116679	-0.000205093	0.003786769	0.981989149	0.00512268	0.996124481	0.032971934	288	1
7445	9225	TMEM219	ENSG00000149932	0.000503287	0.003785919	0.033459279	9.06E-05	0.319418743	0.001126649	1007	1
12634	16969	ERO1A	ENSG00000197930	0.000221259	0.003784269	0.900089848	0.002546985	0.978015435	0.018835751	490	1
12684	17051	SVIP	ENSG00000198168	0.000728519	0.003781157	0.003948161	0.002957762	0.097945213	0.02126188	264	1
859	1013	RRP15	ENSG00000067533	0.000922294	0.003780286	0.000902705	0.000893507	0.03600703	0.008032879	362	1
3945	4743	NENF	ENSG00000117691	0.000542567	0.003779693	0.036411419	0.000142647	0.330128613	0.001669546	1032	1
4908	5975	CDC42EP1	ENSG00000128283	0.00054036	0.003775227	0.070194097	0.000876215	0.44047998	0.007918141	433	1
6427	7907	TLE3	ENSG00000140332	0.000255964	0.003772512	0.066076726	0.001665643	0.427404957	0.013318431	339	1
10710	13702	CSRP2	ENSG00000175183	0.000243571	0.003768766	0.533147334	2.36E-05	0.858700977	0.000360725	841	1
3263	3929	SUDS3	ENSG00000111707	0.000754664	0.003767597	0.003351926	0.006404695	0.089134269	0.039147322	290	1
1733	2058	TMEM14A	ENSG00000096092	0.000396791	0.003767414	0.230193334	0.000560944	0.658691747	0.005437471	530	1
6756	8332	LYPLAL1	ENSG00000143353	0.000483271	0.003767213	0.099652283	0.003415927	0.499016356	0.023767662	417	1
7494	9290	PTS	ENSG00000150787	0.000455093	0.003766889	0.070750046	0.000443603	0.441345903	0.004417254	442	1
7254	8981	PLIN2	ENSG00000147872	-0.000251879	0.003763732	0.001678719	3.02E-06	0.057113486	5.76E-05	1380	1
13329	19725	HSBP1L1	ENSG00000226742	0.000177035	0.003759895	0.645163897	0.003935615	0.902029806	0.02662294	467	1
9688	12187	LTBP3	ENSG00000168056	0.000444101	0.003759617	0.115995187	7.89E-05	0.528222543	0.001008086	553	1
9570	12018	MIDN	ENSG00000167470	0.000435066	0.003756885	0.668867819	0.001596168	0.910732674	0.012934272	411	1
2167	2577	MID1	ENSG00000101871	-5.84E-05	0.003756729	0.089389416	0.002458724	0.481513442	0.018290216	344	1
13064	17977	DNAJC19	ENSG00000205981	0.000407628	0.003755708	0.309713768	9.29E-06	0.7226671	0.000154801	930	1
11413	14825	CREB3L2	ENSG00000182158	0.000454622	0.003755573	0.624816676	0.002290681	0.894102107	0.017346939	365	1
2243	2683	DNAJC3	ENSG00000102580	0.000286503	0.003753	0.663153959	0.000781393	0.908710771	0.007154696	529	1
3494	4225	SELENOK	ENSG00000113811	0.000383945	0.003747851	0.476822392	0.000280461	0.830609799	0.002989931	438	1
567	675	JKAMP	ENSG00000050130	0.000817358	0.003745743	0.016876217	0.005268736	0.232630357	0.033671879	258	1
3956	4755	ESYT2	ENSG00000117868	-0.000920153	0.003745713	0.004030544	0.002720966	0.098673684	0.019774729	225	1
4580	5553	MEA1	ENSG00000124733	0.000689697	0.003744567	0.019616667	0.001370681	0.249052037	0.011441025	497	1
8025	9994	EIF4A2	ENSG00000156976	0.000479811	0.003742931	0.17424877	4.93E-05	0.603479835	0.000683545	1434	1
13398	20086	PNMA6A	ENSG00000235961	0.000321381	0.003739427	0.969138716	0.002578247	0.992128134	0.019026394	372	1
2139	2546	VAPA	ENSG00000101558	0.00021467	0.003735714	0.656326029	5.76E-05	0.905513827	0.000776715	1053	1
359	439	GCLM	ENSG00000023909	0.000220146	0.003734483	0.479278706	0.006669865	0.832677637	0.040438865	423	1
552	658	VAMP3	ENSG00000049245	0.000310531	0.003734477	0.490070175	0.002139418	0.837984539	0.016362129	563	1
775	916	IPO5	ENSG00000065150	0.000592662	0.003727833	0.149992589	0.006195304	0.574962408	0.038271925	260	1
13788	23127	NDUFA7	ENSG00000267855	0.000665778	0.003727394	0.008521107	0.001155369	0.15627816	0.009979887	560	1
4585	5558	GLO1	ENSG00000124767	0.000724079	0.003727163	0.00049453	7.62E-05	0.023035458	0.000979053	585	1
1632	1932	TF	ENSG00000091513	0.000248715	0.003724988	0.68478389	0.001108666	0.916103043	0.009612366	822	1
4344	5246	RPL5	ENSG00000122406	0.000175278	0.003722705	0.003599404	1.33E-06	0.093456873	2.79E-05	1674	1
4117	4951	YPEL5	ENSG00000119801	0.000444652	0.003720962	0.207652926	0.005247004	0.635882233	0.033563898	465	1
7243	8964	MAL2	ENSG00000147676	0.000491097	0.003717828	0.323479048	0.005389827	0.73646509	0.034335103	336	1
4978	6061	ARPP19	ENSG00000128989	0.00040294	0.003711525	0.233218443	0.000655821	0.662567582	0.006163473	423	1
11624	15227	TTC32	ENSG00000183891	0.000714933	0.003710923	0.009654143	0.002080925	0.168353218	0.015994086	319	1
6217	7641	COX17	ENSG00000138495	0.000338499	0.003709546	0.522608777	5.03E-05	0.854104499	0.000694023	1120	1
7058	8715	RNF145	ENSG00000145860	0.000405459	0.003706795	0.257680156	0.000532446	0.684155764	0.005193873	713	1
6385	7857	TMX1	ENSG00000139921	0.000620475	0.003698319	0.009235256	0.001536407	0.163931707	0.012529033	353	1
4702	5716	DSTN	ENSG00000125868	0.000238217	0.003697179	0.800870241	0.000132944	0.953557105	0.001573231	1101	1
1016	1208	FBXW11	ENSG00000072803	0.000366566	0.003694224	0.435239364	0.005614864	0.807910887	0.035431605	199	1
801	948	FAM107B	ENSG00000065809	0.000387446	0.003692496	0.100878251	0.001075921	0.501134721	0.009368733	506	1
1509	1783	KIF9	ENSG00000088727	0.000939035	0.003687644	0.003721541	0.007255303	0.094613019	0.043223546	235	1
908	1074	BCL3	ENSG00000069399	0.000722339	0.003681206	0.024539708	0.007115874	0.276041886	0.042520638	236	1
8892	11112	RPL39L	ENSG00000163923	0.000519974	0.003677709	0.167507073	0.00280998	0.595679686	0.020368318	499	1
5454	6693	TCEAL4	ENSG00000133142	0.000291011	0.003676858	0.954563805	0.004046604	0.98883775	0.027274426	640	1
9383	11759	CYB5A	ENSG00000166347	-1.87E-05	0.00367537	0.00176404	1.82E-06	0.058985594	3.67E-05	1665	1
863	1018	IARS2	ENSG00000067704	0.00041254	0.003674854	0.309694945	0.006137648	0.7226671	0.038027789	287	1
5292	6479	THAP1	ENSG00000131931	0.000330586	0.003673811	0.416811684	0.00754637	0.796498209	0.044708134	272	1
3676	4434	COQ10B	ENSG00000115520	0.000430245	0.003673493	0.184134203	0.0068409	0.615055309	0.041212907	248	1
7826	9735	CXADR	ENSG00000154639	-0.000159597	0.003667686	5.76E-05	0.000164006	0.004018823	0.001887701	687	1
11376	14764	SIAH2	ENSG00000181788	0.000491154	0.003667055	0.26917738	0.001429823	0.694708772	0.011816556	513	1
701	831	SPAG4	ENSG00000061656	0.000595507	0.003666701	0.051758897	0.000767597	0.384823381	0.007056297	538	1
952	1129	PABPC1	ENSG00000070756	0.000680857	0.003660579	0.017476108	1.68E-05	0.237526102	0.000263595	1536	1
10083	12750	ARL6IP1	ENSG00000170540	8.23E-05	0.003660559	0.108364954	0.000472965	0.51348231	0.00467276	616	1
4526	5469	PMEPA1	ENSG00000124225	0.000452151	0.003657864	0.277713439	0.006816067	0.701099151	0.041135989	408	1
5771	7087	GNS	ENSG00000135677	3.40E-05	0.003657391	0.986646795	0.006671349	0.99757041	0.040438865	248	1
1202	1426	HOXA9	ENSG00000078399	0.000389931	0.003655407	0.533078109	0.003104213	0.858700977	0.022097218	521	1
7462	9254	SAP18	ENSG00000150459	0.000402998	0.003653259	0.317404715	0.000244416	0.730058937	0.002665153	753	1
1314	1560	BZW1	ENSG00000082153	-4.20E-05	0.00365161	0.405255383	0.00446691	0.790267475	0.029464389	422	1
10872	13948	RMDN1	ENSG00000176623	0.000586989	0.003650848	0.022412086	0.004528668	0.264154953	0.029820893	419	1
958	1137	CDC42	ENSG00000070831	0.000192397	0.003649657	0.246500359	5.78E-05	0.675552119	0.000777766	1019	1
10682	13654	ASPHD1	ENSG00000174939	0.000556295	0.003648991	0.098556703	0.005107538	0.497848253	0.032929743	279	1
11586	15152	NDUFB1	ENSG00000183648	0.000472635	0.003648147	0.221256703	0.006045477	0.6505896	0.037664839	881	1
11690	15334	THAP7	ENSG00000184436	0.000504636	0.003638435	0.121169714	0.005238567	0.537538127	0.033540847	385	1
9842	12409	ATP5ME	ENSG00000169020	0.000368797	0.003637692	0.47426195	0.000852856	0.83008502	0.007732524	1208	1
10653	13611	TMEM167A	ENSG00000174695	0.000578782	0.003632131	0.037610722	0.00159396	0.331936805	0.012931479	844	1
8182	10189	TMED4	ENSG00000158604	0.000439197	0.003632052	0.348229988	0.000394612	0.752105254	0.004009964	992	1
9121	11408	YWHAZ	ENSG00000164924	0.000220927	0.003630772	0.53710521	6.29E-05	0.859631666	0.000831175	923	1
1852	2198	POLR2F	ENSG00000100142	0.000450079	0.003626984	0.215151475	4.69E-05	0.644972935	0.000653753	761	1
6852	8447	RHOB	ENSG00000143878	-0.0002867	0.003626215	0.000413476	0.000827453	0.019859724	0.007541732	1127	1
168	212	SYPL1	ENSG00000008282	0.000194998	0.003620005	0.614595584	0.000827466	0.891457119	0.007541732	724	1
2757	3324	RHEB	ENSG00000106615	0.000125933	0.003612639	0.679969138	0.000145429	0.914648826	0.001697814	920	1
9827	12393	PPIC	ENSG00000168938	0.000262362	0.003610823	0.760891611	0.006604424	0.940175935	0.040155939	572	1
5345	6549	SEC61G	ENSG00000132432	0.000394746	0.003604073	0.53958344	0.000110794	0.860966859	0.001337337	1376	1
4169	5021	CYSTM1	ENSG00000120306	0.000320767	0.003603793	0.715969424	0.000144455	0.928247107	0.001687866	1218	1
11485	14964	CRIP2	ENSG00000182809	0.000412051	0.003601609	0.389021186	0.000595145	0.778896822	0.005697383	744	1
3267	3934	CMAS	ENSG00000111726	0.000359584	0.003594054	0.263117444	0.007173509	0.689591338	0.04282816	432	1
5652	6945	STT3A	ENSG00000134910	0.000500413	0.00359266	0.267012158	0.000885555	0.693277634	0.00797689	358	1
11019	14183	ASB8	ENSG00000177981	0.000440916	0.003590453	0.240514568	0.004281068	0.670760153	0.028528807	201	1
831	983	THUMPD1	ENSG00000066654	0.000498679	0.003583395	0.171688518	0.006013434	0.599851073	0.037482026	311	1
10207	12943	MRPL36	ENSG00000171421	0.000616916	0.003582256	0.021845481	0.003517531	0.261209874	0.024267818	661	1
3952	4750	STX12	ENSG00000117758	0.000299578	0.003581499	0.630544525	0.00849594	0.895589894	0.049323355	334	1
4509	5447	PARD6B	ENSG00000124171	-7.03E-05	0.003579746	0.32911384	0.007994639	0.73958705	0.047082558	367	1
13353	19848	PET100	ENSG00000229833	0.000315519	0.003579424	0.564415249	0.000907735	0.87381754	0.008123967	819	1
5831	7162	CKAP4	ENSG00000136026	0.000426142	0.003577513	0.244053959	0.00200501	0.673100141	0.015492639	452	1
12597	16906	RPS26	ENSG00000197728	0.000597619	0.003576675	0.196911175	0.00036127	0.626191071	0.003717415	1450	1
8851	11060	HPS3	ENSG00000163755	2.31E-05	0.003572832	0.964979141	0.006541469	0.991477849	0.039842972	250	1
12399	16583	SULF2	ENSG00000196562	8.36E-05	0.003572133	0.313740524	0.008158542	0.726941392	0.047804442	433	1
2426	2898	LAPTM4B	ENSG00000104341	0.00026594	0.003568988	0.804660478	0.000460831	0.95414744	0.004559366	1003	1
2545	3057	POLR2I	ENSG00000105258	0.000443723	0.003567754	0.274350312	0.001534884	0.698506361	0.012526348	901	1
13838	24242	PPP4R3B	ENSG00000275052	0.000612974	0.003566768	0.041415347	0.006426137	0.345365165	0.039261094	335	1
3424	4135	SPARC	ENSG00000113140	0.000183274	0.003561812	0.144535183	0.006326736	0.565744594	0.038858784	360	1
4456	5383	MORF4L2	ENSG00000123562	0.000284104	0.003553675	0.761470551	0.00019183	0.940479862	0.002163116	1050	1
8750	10943	TMEM183A	ENSG00000163444	0.000552822	0.003551228	0.106248244	0.006218448	0.509970524	0.038346635	457	1
1261	1495	RAB21	ENSG00000080371	0.000110306	0.003549987	0.705524486	0.006227681	0.923462957	0.03838652	306	1
9233	11553	ARF6	ENSG00000165527	0.000213334	0.003549147	0.972005551	0.00384333	0.993769541	0.026100424	369	1
7051	8704	ATG12	ENSG00000145782	0.000354382	0.003543454	0.429158239	0.000106751	0.803975166	0.001295295	761	1
2187	2606	PLS3	ENSG00000102024	0.000443765	0.003538795	0.340586192	0.003156324	0.7466088	0.022399254	382	1
10999	14157	HNRNPA0	ENSG00000177733	0.000364004	0.003536355	0.640459803	0.002715794	0.899167569	0.019755802	761	1
12966	17715	RACK1	ENSG00000204628	0.000679657	0.003534274	0.003638885	0.006501935	0.093887283	0.039636963	1765	1
10681	13653	SEZ6L2	ENSG00000174938	0.000438683	0.003533299	0.457862693	0.001559802	0.820710132	0.012691448	800	1
1775	2103	CIRBP	ENSG00000099622	0.000323484	0.003528896	0.844830516	0.001873947	0.964075032	0.014721145	1388	1
4669	5670	C3	ENSG00000125730	-4.23E-05	0.003527907	0.00208364	3.61E-05	0.065883833	0.000524139	896	1
10257	13017	TCEA2	ENSG00000171703	0.000470919	0.003513331	0.141078564	0.000961258	0.563056797	0.008531473	476	1
1484	1751	ERGIC2	ENSG00000087502	0.000321424	0.003512758	0.416311546	0.004786278	0.796286809	0.031206355	512	1
5366	6579	PCBD2	ENSG00000132570	0.000288354	0.003512283	0.153723378	0.008139005	0.579512369	0.047727367	313	1
6695	8256	RPS8	ENSG00000142937	-0.001338278	0.003510691	5.18E-105	1.50E-06	4.49E-102	3.10E-05	1780	1
12154	16181	PLSCR1	ENSG00000188313	0.000120027	0.003507422	0.241516561	5.55E-05	0.671832868	0.000754453	1215	1
179	224	ST3GAL1	ENSG00000008513	0.000461219	0.003503738	0.173797182	0.00283393	0.602216346	0.020509791	508	1
347	427	RB1CC1	ENSG00000023287	9.38E-05	0.003502629	0.447014585	0.005226073	0.81622743	0.033476288	476	1
2223	2659	KLF8	ENSG00000102349	-0.000310309	0.00350162	0.358280868	0.006081757	0.758355707	0.037830197	327	1
3264	3930	GOLT1B	ENSG00000111711	0.000439885	0.003501097	0.037470254	0.000920398	0.331936805	0.00822669	519	1
1921	2278	IFT27	ENSG00000100360	0.000825079	0.003500329	0.006625146	0.004419921	0.135639612	0.029243531	438	1
5363	6574	RIDA	ENSG00000132541	0.000529895	0.00349488	0.075522925	0.002089275	0.454600524	0.016049378	789	1
4083	4913	PGF	ENSG00000119630	0.00031534	0.003484507	0.849250699	0.003502061	0.965200173	0.024173103	941	1
189	234	CSDE1	ENSG00000009307	0.000510516	0.003484466	0.265573645	0.002376345	0.690989272	0.017830291	981	1
6156	7568	TRIM54	ENSG00000138100	0.000501406	0.003484368	0.413046123	0.00532187	0.794662957	0.033964543	822	1
2324	2775	NME4	ENSG00000103202	0.000602374	0.003481345	0.028591634	0.004071352	0.298515283	0.027367768	860	1
7240	8961	EBAG9	ENSG00000147654	0.000372744	0.003479986	0.327817163	0.003465771	0.739524728	0.02401816	562	1
4933	6008	IFT22	ENSG00000128581	0.000634522	0.00347646	0.008718465	0.003247623	0.158404462	0.022941608	527	1
1879	2229	CYB5R3	ENSG00000100243	0.000377615	0.003473373	0.446677871	0.00083769	0.815997082	0.007619906	864	1
5487	6739	ATP13A3	ENSG00000133657	-0.000113659	0.003472223	0.454487975	0.004750127	0.820237537	0.031058181	583	1
828	980	ISOC1	ENSG00000066583	0.000364464	0.003471887	0.289578807	0.002664905	0.709557532	0.019500023	289	1
4776	5810	TRAP1	ENSG00000126602	0.00082853	0.003466826	5.44E-05	0.007880523	0.003819849	0.046509156	490	1
1123	1336	REXO2	ENSG00000076043	0.000187916	0.003465605	0.599387054	0.006847301	0.886153125	0.041217425	673	1
8018	9986	MALSU1	ENSG00000156928	0.000478138	0.003464894	0.277693319	0.006476315	0.701099151	0.039498122	426	1
3538	4275	RPL24	ENSG00000114391	0.000314199	0.003463354	0.59045128	0.000194314	0.882102997	0.002187573	1698	1
4043	4866	ITGB1BP1	ENSG00000119185	0.000585345	0.003457176	0.023458559	0.002584982	0.27028467	0.019055831	596	1
2454	2936	LEPROTL1	ENSG00000104660	0.000168697	0.00345678	0.701295862	0.004387239	0.922132229	0.029054991	514	1
8879	11096	MEAF6	ENSG00000163875	0.000571189	0.003455712	0.043238417	0.001859688	0.352225625	0.014640496	629	1
9919	12518	CLIC4	ENSG00000169504	0.000331188	0.003448316	0.512141395	0.003383411	0.847799041	0.023636203	571	1
5576	6852	IL6ST	ENSG00000134352	0.000204788	0.003446822	0.995738203	0.008442671	0.998461599	0.049119569	433	1
2401	2870	EIF3J	ENSG00000104131	0.000316933	0.003443581	0.736853931	0.002129297	0.932175787	0.016293697	627	1
1659	1968	TOX4	ENSG00000092203	0.000623688	0.003442961	0.064250656	0.004889393	0.421884273	0.031789068	357	1
3409	4119	DAP	ENSG00000112977	0.000395709	0.003441818	0.255070825	0.000557328	0.683004253	0.005406198	780	1
3549	4288	NCBP2	ENSG00000114503	0.000423872	0.003434909	0.258920702	0.005173641	0.685380205	0.033232447	697	1
4428	5348	ATF1	ENSG00000123268	0.000482422	0.003422229	0.099944082	0.006838635	0.499756412	0.041212907	212	1
7664	9512	MBNL1	ENSG00000152601	-0.000297969	0.003419393	0.00088747	0.000635673	0.035603977	0.006002571	572	1
3082	3720	DNAJC4	ENSG00000110011	0.000521352	0.003412458	0.091666827	0.003277231	0.485696291	0.023081543	646	1
7052	8707	YIPF5	ENSG00000145817	0.000346655	0.003404821	0.287651172	0.002940793	0.707844157	0.02115085	618	1
1868	2218	XBP1	ENSG00000100219	8.42E-05	0.003404227	0.463073401	0.00100445	0.824745919	0.008858178	881	1
13495	20420	STMP1	ENSG00000243317	0.000452478	0.00340325	0.435097138	0.005190745	0.807754899	0.033326889	709	1
3582	4326	SSR3	ENSG00000114850	0.000195293	0.003397815	0.18901842	0.000203945	0.6190486	0.002284872	1430	1
13195	18658	SMIM30	ENSG00000214194	0.00033764	0.003390236	0.220501833	0.001926455	0.649771143	0.015048464	746	1
7985	9945	EEF1A1	ENSG00000156508	-0.00312906	0.003379651	5.21E-297	3.11E-06	1.45E-293	5.91E-05	1943	1
4407	5325	SSPN	ENSG00000123096	0.000462423	0.003377707	0.128260906	0.004047642	0.546467046	0.027274426	505	1
1063	1265	CA12	ENSG00000074410	0.000364264	0.003374576	0.845245334	0.001932419	0.964075032	0.015078083	1105	1
4818	5866	COX7C	ENSG00000127184	0.000131644	0.003357341	0.019738611	0.001807441	0.249537026	0.014295428	1644	1
6003	7379	RPS6	ENSG00000137154	-0.001390005	0.003353361	9.05E-108	0.000229361	8.37E-105	0.002528799	1801	1
11597	15177	TMEM50A	ENSG00000183726	0.000343201	0.00335091	0.617537567	0.00195677	0.891918384	0.015182744	650	1
1625	1922	TXNL1	ENSG00000091164	0.00037282	0.003344118	0.631379179	0.006602388	0.895747264	0.040155939	624	1
10552	13443	EIF1AX	ENSG00000173674	0.000500256	0.003343869	0.130194674	0.005395612	0.54933471	0.034356188	1067	1
10424	13272	RPL38	ENSG00000172809	-0.000522992	0.003340802	4.20E-20	0.000598518	1.14E-17	0.005721782	1618	1
7956	9901	DRAM2	ENSG00000156171	0.000454868	0.003323433	0.176544678	0.006382144	0.606288144	0.039095559	460	1
7823	9730	SORBS2	ENSG00000154556	-0.000584851	0.003323041	1.21E-11	0.002867596	2.22E-09	0.020742626	657	1
8392	10451	S100A1	ENSG00000160678	-3.47E-05	0.003317473	5.45E-05	0.001620723	0.003819849	0.013079797	1091	1
206	254	STARD3NL	ENSG00000010270	0.00071741	0.003294246	0.003300524	0.002449979	0.088453516	0.01823494	498	1
1930	2287	ST13	ENSG00000100380	0.000348592	0.003265262	0.951223565	0.007905145	0.988032862	0.046622421	1232	1
6050	7442	CCDC90B	ENSG00000137500	0.000481805	0.003244213	0.023169065	0.004293354	0.268853638	0.028583235	498	1
9873	12455	RGS14	ENSG00000169220	0.000544123	0.003229296	0.028575574	0.005926427	0.298515283	0.037039499	457	1
5508	6764	SARAF	ENSG00000133872	0.000186767	0.003227787	0.267997851	0.006062063	0.693277634	0.037751234	1365	1
4382	5298	CALD1	ENSG00000122786	-0.000271291	0.003176864	6.54E-07	0.004952721	7.50E-05	0.032140586	1532	1
6927	8541	RETREG2	ENSG00000144567	0.000438353	0.003163027	0.178172438	0.008344431	0.607767513	0.048677728	512	1
808	955	YBX1	ENSG00000065978	0.000554538	0.002060277	0.247356046	0.005476788	0.675826365	0.03473319	1438	1
6413	7892	SERF2	ENSG00000140264	0.000328588	0.00202601	0.384804379	0.003400848	0.775880892	0.023698377	1720	1
4666	5666	RPL23	ENSG00000125691	0.000409342	0.002016219	0.632037828	0.001186846	0.896217918	0.010213643	1536	1
1108	1319	ACTB	ENSG00000075624	0.000367172	0.001995194	0.875784119	0.007290392	0.97235781	0.043350646	1782	1
2700	3257	CHCHD2	ENSG00000106153	0.000479205	0.001981449	0.262342495	0.001376552	0.688906393	0.011483123	1375	1
3386	4088	COX7A2	ENSG00000112695	0.000290897	0.001921575	0.300061279	0.007089236	0.717599591	0.042397971	1029	1
6624	8165	SOD1	ENSG00000142168	0.000425478	0.00190313	0.54467924	0.006002767	0.863963078	0.037432346	1200	1
2780	3351	SEC61B	ENSG00000106803	0.00032073	0.001880031	0.408237221	0.008567822	0.791046286	0.049595471	1072	1
13362	19925	TMA7	ENSG00000232112	0.000228661	0.001844722	0.049789136	0.00223452	0.378733455	0.017005135	966	1
2143	2551	MYL12A	ENSG00000101608	0.000114768	0.001836147	0.008815702	0.005058083	0.159319691	0.032686801	796	1
6423	7903	SRP14	ENSG00000140319	0.000474876	0.001833097	0.757968259	0.000534929	0.939323043	0.00521077	1287	1
8342	10390	CSTB	ENSG00000160213	0.000395075	0.00182697	0.78647586	0.000309197	0.948867227	0.003253952	1373	1
3777	4547	RPL22	ENSG00000116251	-0.00015119	0.001821387	7.10E-11	0.007458996	1.20E-08	0.044228245	1504	1
10195	12926	PGAM1	ENSG00000171314	0.00043092	0.001819148	0.303872741	0.007102714	0.718969498	0.042460279	906	1
10566	13466	EIF1	ENSG00000173812	0.000251858	0.001804379	0.024152641	7.10E-07	0.274822969	1.58E-05	1653	1
2497	2992	OAZ1	ENSG00000104904	0.000324289	0.001788579	0.421012781	0.000190902	0.798320932	0.002154402	1501	1
12598	16909	PSAP	ENSG00000197746	0.000303607	0.001769002	0.470000936	0.000353989	0.82793999	0.003645191	1455	1
12290	16411	HMGB1	ENSG00000189403	0.000136927	0.001764564	0.022483712	0.000215766	0.264712813	0.002401804	1193	1
4724	5748	EIF2S2	ENSG00000125977	0.000361607	0.001760406	0.595948926	0.006843581	0.883988783	0.041212907	838	1
2122	2526	WFDC2	ENSG00000101443	0.000109024	0.001759505	0.001205158	0.005224888	0.044023155	0.033476288	974	1
6859	8454	CALM2	ENSG00000143933	0.000386319	0.001749067	0.624002954	0.000563656	0.893796822	0.005456146	1283	1
12245	16337	NDUFA4	ENSG00000189043	0.000195531	0.001744973	0.009113984	0.000189351	0.162820086	0.002141449	1048	1
9243	11576	VDAC2	ENSG00000165637	0.000303391	0.001741623	0.657674585	0.002716628	0.905711941	0.019755802	939	1
13625	20858	BRK1	ENSG00000254999	0.000489178	0.00174125	0.478304449	0.008398115	0.831994761	0.048939643	784	1
3347	4037	RPS12	ENSG00000112306	-0.00105256	0.001735938	7.54E-63	5.86E-05	4.76E-60	0.000785511	1792	1
13358	19884	HSBP1	ENSG00000230989	0.000374772	0.001733579	0.363374077	0.003798299	0.762393526	0.02583253	1192	1
13037	17911	HMGN1	ENSG00000205581	0.000387662	0.001727394	0.976768529	0.000172804	0.99483737	0.001977484	1079	1
5853	7188	ITM2B	ENSG00000136156	0.000437045	0.001724921	0.452238141	8.67E-05	0.819595401	0.001088465	1310	1
1102	1311	SLC25A3	ENSG00000075415	0.000413514	0.001724554	0.898601125	0.001051613	0.977266576	0.009192345	1034	1
6619	8160	IFITM3	ENSG00000142089	0.000321781	0.001715113	0.150492827	0.000299426	0.575479596	0.003160706	1418	1
7045	8697	BTF3	ENSG00000145741	0.000421844	0.001714236	0.871110081	4.73E-05	0.970812169	0.000658902	1510	1
13461	20356	ATP5PO	ENSG00000241837	0.000575019	0.001702452	0.158719051	0.00010626	0.586012734	0.001291203	1219	1
11302	14628	SSR4	ENSG00000180879	0.000522013	0.001698852	0.267659784	0.001145323	0.693277634	0.009905435	1212	1
4416	5334	TRIR	ENSG00000123144	0.000468614	0.001692642	0.414369393	0.00562219	0.795334838	0.035441246	993	1
4694	5704	SNRPB	ENSG00000125835	0.000490887	0.001676706	0.406138985	0.005831522	0.790267475	0.036561588	628	1
7145	8828	MDH2	ENSG00000146701	0.000462054	0.001669602	0.398963944	0.005461217	0.78642694	0.034694348	849	1
4510	5448	ATP5F1E	ENSG00000124172	0.000232342	0.001669107	0.07118325	6.55E-07	0.442496506	1.46E-05	1505	1
12391	16572	NACA	ENSG00000196531	7.76E-05	0.001658876	7.90E-06	3.51E-06	0.000736268	6.54E-05	1668	1
6829	8421	ARF1	ENSG00000143761	0.000466262	0.00163453	0.541055057	0.003201677	0.861282711	0.022671367	983	1
11162	14395	RAD23A	ENSG00000179262	0.000628162	0.001631501	0.105774839	0.002963738	0.509255606	0.02129381	885	1
4088	4919	NPC2	ENSG00000119655	0.000367602	0.001629917	0.53588258	0.000763901	0.85960212	0.007036993	904	1
6904	8516	HSPD1	ENSG00000144381	0.00051201	0.001624035	0.593501333	0.000460182	0.883016986	0.004556193	1039	1
13347	19823	RPL41	ENSG00000229117	-0.00176158	0.00162205	1.75E-129	0.000428813	1.73E-126	0.004291528	1952	1
5750	7063	CD164	ENSG00000135535	0.000459684	0.001621171	0.952556274	0.00624643	0.988375996	0.03843382	804	1
7202	8907	RBMX	ENSG00000147274	0.000354506	0.001615969	0.527387855	0.005619541	0.856018571	0.035440639	983	1
12302	16441	SPATS2L	ENSG00000196141	0.000338339	0.001612998	0.809569552	0.002523369	0.955012743	0.018710942	917	1
3672	4428	CCT4	ENSG00000115484	0.000358832	0.001611473	0.502748896	0.005929756	0.843444214	0.037043629	789	1
1379	1631	EIF3I	ENSG00000084623	0.000412242	0.0016012	0.584049653	0.008564424	0.881312451	0.049595471	785	1
3706	4469	ID2	ENSG00000115738	0.000297576	0.001599147	0.286412782	0.000216117	0.706843156	0.002403788	1094	1
9226	11543	RPL36AL	ENSG00000165502	0.000461492	0.001596108	0.882819241	1.33E-05	0.974123723	0.000213268	1090	1
2511	3013	C19orf53	ENSG00000104979	0.000363627	0.001585998	0.693377858	0.000563357	0.919535497	0.005456146	1081	1
10417	13258	TMCC1	ENSG00000172765	0.000348326	0.001585434	0.519343946	0.001200436	0.852139537	0.010305038	755	1
2903	3502	RPL19	ENSG00000108298	-0.000352033	0.001579384	6.51E-24	9.45E-07	2.26E-21	2.04E-05	1769	1
2067	2453	PSMA7	ENSG00000101182	0.000346911	0.001571518	0.477669971	8.39E-05	0.831311042	0.001059008	966	1
12034	15937	NAP1L1	ENSG00000187109	1.41E-05	0.001571026	3.50E-05	0.001602629	0.002639166	0.012963925	1291	1
1582	1870	NDUFB2	ENSG00000090266	0.000180754	0.001570983	0.096542928	0.00057842	0.493958861	0.005571857	1198	1
2093	2486	HM13	ENSG00000101294	0.000646092	0.001567811	0.01633787	0.002979304	0.227704382	0.021383513	812	1
7087	8752	HIGD2A	ENSG00000146066	0.000378107	0.001559025	0.826303826	0.002031763	0.959193292	0.015675449	1238	1
11640	15255	UQCR10	ENSG00000184076	0.000433717	0.001558874	0.489526042	0.000210758	0.837887137	0.002355504	1180	1
4762	5791	PRDX5	ENSG00000126432	0.000395686	0.001555983	0.98408292	0.000186005	0.996866016	0.002111154	1214	1
10517	13394	MICOS10	ENSG00000173436	0.000329398	0.001554022	0.870466747	0.001309798	0.970812169	0.011018969	1115	1
2483	2975	FCGRT	ENSG00000104870	0.000315808	0.001551531	0.158441159	0.004996334	0.586012734	0.032332921	583	1
5199	6357	RBM39	ENSG00000131051	0.000233762	0.001535136	0.066112461	6.60E-05	0.427426964	0.000868059	1011	1
11163	14397	GADD45GIP1	ENSG00000179271	0.000305229	0.001535076	0.870757241	0.002882054	0.970812169	0.020814669	873	1
7889	9814	RHOC	ENSG00000155366	0.000642647	0.001524963	0.125519698	0.000362773	0.542649259	0.003730111	1012	1
4815	5863	PPCS	ENSG00000127125	0.000475636	0.001521411	0.838929495	0.00834026	0.963341883	0.048677728	838	1
176	220	MGST1	ENSG00000008394	0.000133952	0.001507903	0.314650607	4.27E-06	0.727757091	7.74E-05	1549	1
6570	8098	ANAPC11	ENSG00000141552	0.000435179	0.00150436	0.494334837	0.000844501	0.839546046	0.007676832	649	1
8663	10814	DPY30	ENSG00000162961	0.000357479	0.001502527	0.515901015	0.001590183	0.849895798	0.012915934	841	1
11294	14616	PPA1	ENSG00000180817	0.000382687	0.00149892	0.834811261	0.006472662	0.963341883	0.039493196	576	1
9641	12124	CDK2AP2	ENSG00000167797	0.000235483	0.001472782	0.141475339	0.002216529	0.563623481	0.016877474	1220	1
1850	2196	SNU13	ENSG00000100138	0.000487952	0.001454845	0.378915582	0.001455058	0.772466911	0.011993861	918	1
1209	1435	VDAC3	ENSG00000078668	0.000398101	0.001452109	0.719930626	0.008538478	0.928823004	0.049528884	886	1
3256	3920	ENO2	ENSG00000111674	0.000193856	0.001443903	0.094573783	0.008072401	0.490638925	0.047459971	421	1
12871	17321	APRT	ENSG00000198931	0.000541995	0.001439064	0.295689695	3.17E-05	0.71376759	0.000467101	1046	1
5095	6221	LSM7	ENSG00000130332	0.00046564	0.001437938	0.706846051	0.001430143	0.923978721	0.011816556	743	1
3903	4698	ATP6V0B	ENSG00000117410	0.000338661	0.001430932	0.836775188	0.000873195	0.963341883	0.007896301	811	1
8758	10951	CCT3	ENSG00000163468	0.000366888	0.001428154	0.749378222	0.001951085	0.936284348	0.015172556	653	1
2574	3092	CDC37	ENSG00000105401	0.000499308	0.001418504	0.810626434	0.003874023	0.955275077	0.026244662	611	1
5212	6376	COX4I1	ENSG00000131143	0.000255946	0.0014112	0.037103771	2.57E-08	0.331936805	7.23E-07	1498	1
4697	5707	RRBP1	ENSG00000125844	0.000506205	0.001410004	0.428130509	0.001954346	0.803543472	0.015180904	683	1
5298	6487	LGALS3	ENSG00000131981	0.000469702	0.001409465	0.608166629	7.67E-06	0.890159005	0.0001302	809	1
8409	10471	LMNA	ENSG00000160789	0.00034482	0.001402445	0.694479575	0.000176096	0.919776409	0.002006888	688	1
1064	1266	MGLL	ENSG00000074416	0.000361708	0.001399251	0.562371524	0.000114945	0.872404908	0.001382631	1172	1
11391	14785	COA4	ENSG00000181924	0.000359855	0.001394876	0.627742931	0.003975725	0.895589894	0.026868084	831	1
4887	5950	ZFP36	ENSG00000128016	8.25E-05	0.001391427	0.012835128	0.001257068	0.197740749	0.010685463	620	1
11093	14294	GRINA	ENSG00000178719	0.000468255	0.001390079	0.704267797	0.000293713	0.923158693	0.003109864	1009	1
9785	12333	TMEM208	ENSG00000168701	0.000490203	0.001380627	0.293198277	0.001267749	0.711394036	0.010743363	722	1
3265	3932	LDHB	ENSG00000111716	0.000606551	0.001376374	0.075083433	1.93E-06	0.453798218	3.86E-05	958	1
6969	8593	SRPRB	ENSG00000144867	0.000344726	0.001374835	0.835910324	0.001028719	0.963341883	0.009032034	896	1
12457	16683	FLNA	ENSG00000196924	0.000653772	0.001366685	0.53352312	0.006172235	0.858700977	0.03819741	502	1
12138	16154	LAMTOR4	ENSG00000188186	0.000562725	0.001365798	0.107641821	5.45E-05	0.51195058	0.000742227	1056	1
1084	1291	SRI	ENSG00000075142	0.000481383	0.001359516	0.488018079	0.001841066	0.837887137	0.014512113	948	1
11400	14805	IDH2	ENSG00000182054	0.000629881	0.001357748	0.159820718	6.00E-05	0.586856964	0.00079995	945	1
10679	13650	MICOS13	ENSG00000174917	0.000569549	0.001353086	0.156999862	0.000188733	0.585679946	0.002136876	1068	1
6977	8604	LPP	ENSG00000145012	8.71E-05	0.001349769	0.067189589	0.005615556	0.430260479	0.035431605	618	1
1735	2061	HSP90AB1	ENSG00000096384	0.000426037	0.001343262	0.938887695	6.10E-08	0.985320769	1.62E-06	1290	1
2765	3335	EIF4H	ENSG00000106682	0.000513273	0.001341781	0.313403778	0.005720254	0.726840122	0.035994037	799	1
13373	19968	GPX1	ENSG00000233276	0.000313173	0.001339317	0.445710494	2.48E-08	0.81535416	6.99E-07	1197	1
3134	3777	MDK	ENSG00000110492	3.55E-06	0.001339064	0.036020665	0.003751677	0.328516982	0.025553007	167	1
5149	6296	METTL26	ENSG00000130731	0.00035264	0.001336959	0.887872181	6.75E-05	0.975570604	0.000883632	1217	1
13519	20471	TMEM141	ENSG00000244187	0.000327324	0.001334932	0.35845953	0.001705083	0.758502551	0.013618098	861	1
7484	9280	CCT5	ENSG00000150753	0.000536555	0.00133072	0.263028027	0.003773213	0.689535797	0.025687089	632	1
2467	2951	ASAH1	ENSG00000104763	0.00011162	0.001327689	0.13507296	0.002596736	0.557059646	0.019122173	499	1
1796	2130	RANBP1	ENSG00000099901	0.000738641	0.001327168	0.02318405	0.000860442	0.268853638	0.007791125	772	1
6952	8571	ARL6IP5	ENSG00000144746	0.000390271	0.001325893	0.989765808	0.006728932	0.998175779	0.040716787	480	1
8520	10632	UBXN1	ENSG00000162191	0.000587512	0.001316776	0.751491728	8.19E-05	0.937156404	0.001038553	633	1
2215	2649	TIMP1	ENSG00000102265	0.000261203	0.001316089	0.113922412	2.40E-06	0.525480989	4.66E-05	1265	1
13062	17973	RNPS1	ENSG00000205937	0.000752142	0.001314962	0.107518367	0.00825281	0.511836171	0.048234634	687	1
11806	15541	TCN2	ENSG00000185339	0.000536325	0.001312292	0.297875358	0.000796079	0.715999262	0.007284362	848	1
5165	6317	EIF3G	ENSG00000130811	0.000407699	0.001311738	0.680275984	0.000298927	0.914648826	0.003157846	881	1
10345	13151	BSG	ENSG00000172270	0.000117088	0.001305802	0.007737263	0.000188234	0.147022407	0.002132959	1303	1
10670	13633	PDZK1	ENSG00000174827	0.000268013	0.001295622	0.660458331	0.006090212	0.906950841	0.037830197	441	1
4850	5906	UQCR11	ENSG00000127540	0.000418624	0.001294247	0.592906247	1.35E-07	0.882752842	3.38E-06	1405	1
3790	4562	ATP5PB	ENSG00000116459	0.000592261	0.001293099	0.111829235	0.000158319	0.520737392	0.001831352	790	1
2222	2658	RBM3	ENSG00000102317	0.000455171	0.001289875	0.292765768	5.43E-06	0.711242889	9.51E-05	1055	1
8556	10674	JAK1	ENSG00000162434	0.0002691	0.001288282	0.681481572	0.008287521	0.915567722	0.048417118	420	1
3683	4441	HSPE1	ENSG00000115541	0.000528635	0.001285596	0.351990425	9.50E-07	0.754707922	2.04E-05	1227	1
9644	12128	PRDX2	ENSG00000167815	0.000572863	0.001278628	0.258801938	4.07E-05	0.685378175	0.000579608	883	1
4598	5575	LRRFIP1	ENSG00000124831	0.000336975	0.001275703	0.511876309	0.002161045	0.847799041	0.016500252	520	1
12329	16481	PPIA	ENSG00000196262	-0.000582972	0.00127439	1.39E-23	2.12E-08	4.70E-21	6.03E-07	1412	1
4783	5820	UXT	ENSG00000126756	0.00041255	0.00127332	0.915465991	6.51E-05	0.980395889	0.000857212	923	1
2703	3261	PDAP1	ENSG00000106244	0.0004202	0.001270457	0.989616263	0.001088515	0.998175779	0.00946129	681	1
5471	6712	RTN3	ENSG00000133318	0.000296242	0.00126575	0.328746186	9.30E-05	0.73958705	0.001150313	840	1
13229	18754	PHB2	ENSG00000215021	0.000388885	0.001261836	0.824713294	0.000333036	0.958917549	0.003470629	810	1
5068	6184	ECSIT	ENSG00000130159	0.000265062	0.001260822	0.380780713	0.008004764	0.77376135	0.047115578	498	1
5458	6699	SRRM1	ENSG00000133226	0.0004855	0.001258704	0.921446783	0.001942831	0.982096148	0.015136446	488	1
1112	1324	DLG1	ENSG00000075711	0.000220943	0.001253135	0.171803184	0.002789857	0.599949683	0.020243603	583	1
12806	17236	MT-ND5	ENSG00000198786	-0.000429954	0.001248153	2.09E-15	1.14E-07	4.53E-13	2.91E-06	1060	1
7067	8727	NHP2	ENSG00000145912	0.000552152	0.001245681	0.247473616	0.000181314	0.675826365	0.00206466	1127	1
7387	9150	ATM	ENSG00000149311	0.000427383	0.00124223	0.957653293	0.004887642	0.989611618	0.031789068	517	1
3887	4679	CDK18	ENSG00000117266	0.000173663	0.001240005	0.912404432	0.002373363	0.980395889	0.017824363	683	1
8156	10158	EIF5B	ENSG00000158417	0.000358894	0.001237299	0.760616125	0.000648107	0.940170297	0.00609924	708	1
5258	6431	UBE2D2	ENSG00000131508	0.000479842	0.001236675	0.840997935	1.52E-06	0.963341883	3.12E-05	1155	1
11783	15506	IFITM2	ENSG00000185201	0.000268589	0.001235303	0.080233801	7.54E-07	0.463933464	1.66E-05	1129	1
13769	22881	MRPS21	ENSG00000266472	0.000610555	0.001231981	0.417863177	0.000234787	0.797081045	0.002580424	748	1
3987	4798	HMGN3	ENSG00000118418	0.000172141	0.00122754	0.030773426	4.21E-08	0.309316385	1.15E-06	1618	1
4927	6001	LSM8	ENSG00000128534	0.0005073	0.00122723	0.469177959	0.004371176	0.827772184	0.028962435	495	1
5931	7295	TXN	ENSG00000136810	0.00053703	0.001227112	0.476237788	3.37E-08	0.830535902	9.27E-07	973	1
8894	11114	TKT	ENSG00000163931	0.000633115	0.001226865	0.198787225	0.001485141	0.627344353	0.012198368	570	1
1478	1745	SF3B2	ENSG00000087365	0.000379106	0.001225963	0.983199082	0.004091317	0.996769426	0.02748866	477	1
6476	7973	UQCRC2	ENSG00000140740	0.000581501	0.001225375	0.201302395	0.000495364	0.630628522	0.004862903	713	1
753	890	CTSA	ENSG00000064601	0.000592986	0.001223637	0.214306375	0.002655792	0.64431163	0.019479859	553	1
9020	11261	RICTOR	ENSG00000164327	0.000371117	0.001221896	0.776808232	0.007325483	0.945874037	0.043473719	413	1
8436	10511	RPL8	ENSG00000161016	7.26E-05	0.001216373	9.20E-05	1.73E-09	0.005885137	5.98E-08	1776	1
8431	10502	PPP1R16A	ENSG00000160972	0.000413446	0.001213402	0.901458815	0.000447974	0.978405907	0.004448015	1061	1
11095	14299	COX5A	ENSG00000178741	0.000471118	0.001209201	0.255502704	0.000156215	0.683004253	0.001813461	917	1
13755	22379	RBM8A	ENSG00000265241	0.000741405	0.001209009	0.086177472	0.000175986	0.475992509	0.002006888	649	1
11770	15481	RPS27L	ENSG00000185088	0.000241923	0.001207352	0.309273733	1.85E-06	0.722613683	3.71E-05	1167	1
13477	20384	EIF6	ENSG00000242372	0.00045409	0.001199176	0.256019397	0.001684015	0.683004253	0.013457578	717	1
3618	4370	MPV17	ENSG00000115204	0.000696921	0.001195133	0.045720292	0.006894966	0.362653359	0.041450423	694	1
3450	4172	FAM172A	ENSG00000113391	0.000155221	0.001193744	0.568118276	0.004185656	0.875834208	0.027973565	292	1
1516	1791	FKBP1A	ENSG00000088832	0.00034403	0.001192583	0.573774082	1.66E-05	0.877787658	0.000261719	1061	1
11876	15646	BCAP31	ENSG00000185825	0.000490831	0.001178834	0.712950362	0.001269769	0.926664913	0.010748518	761	1
2177	2589	WDR13	ENSG00000101940	0.001087949	0.001178701	0.000431636	0.005897728	0.020660493	0.036926643	594	1
5191	6348	AKAP12	ENSG00000131016	0.000353363	0.001174726	0.343939673	2.10E-06	0.748951676	4.17E-05	804	1
7246	8967	NDUFB9	ENSG00000147684	0.000327004	0.00117331	0.591312461	9.64E-06	0.882102997	0.000159816	1103	1
3507	4239	NIT2	ENSG00000114021	0.000483354	0.001169606	0.438338077	6.16E-05	0.809703521	0.000817328	927	1
2293	2741	NME3	ENSG00000103024	0.000550922	0.001169516	0.224725724	0.000227726	0.65359979	0.002516772	957	1
6947	8565	RPL32	ENSG00000144713	-0.000726754	0.001164699	2.13E-50	1.91E-09	1.14E-47	6.56E-08	1766	1
7441	9220	ALDOA	ENSG00000149925	0.000461143	0.001163136	0.490208917	7.76E-06	0.838003691	0.000131231	713	1
1375	1626	GSTP1	ENSG00000084207	0.000491295	0.001161174	0.696482439	1.79E-08	0.920360621	5.18E-07	1336	1
10431	13279	CES2	ENSG00000172831	0.00038511	0.001157403	0.721128799	0.002140846	0.928823004	0.016364031	659	1
9637	12117	CD320	ENSG00000167775	0.000397418	0.001150581	0.489597476	0.00016099	0.837887137	0.001860704	849	1
9820	12382	MAT2A	ENSG00000168906	0.00055399	0.001146285	0.169601198	0.002931602	0.596968605	0.021095677	750	1
7624	9461	ATP5F1A	ENSG00000152234	0.000434199	0.001141686	0.810481249	2.70E-05	0.955275077	0.000406295	751	1
13050	17939	CRYZL1	ENSG00000205758	0.000614784	0.001137005	0.105690601	0.006202793	0.509255606	0.03828411	410	1
3782	4553	PARK7	ENSG00000116288	0.000439315	0.001136666	0.400659703	3.04E-07	0.787755996	7.23E-06	1141	1
6565	8092	SLC16A3	ENSG00000141526	0.000757333	0.001136185	0.021475363	0.00484269	0.258318468	0.031529727	789	1
204	252	ZNF207	ENSG00000010244	0.000863083	0.001128342	0.297297317	0.003285408	0.715647579	0.023126141	501	1
6442	7923	TPM1	ENSG00000140416	0.000194218	0.001123838	0.028255977	6.96E-09	0.297207972	2.20E-07	1447	1
1787	2118	POLR2E	ENSG00000099817	0.000498408	0.001122477	0.841549339	6.77E-05	0.963341883	0.000885585	823	1
5744	7055	HNRNPA1	ENSG00000135486	0.000366162	0.00111781	0.395169086	1.22E-11	0.783732259	5.38E-10	1473	1
4735	5760	PSMB2	ENSG00000126067	0.00039274	0.001115426	0.838044797	0.00073072	0.963341883	0.006775637	739	1
12772	17182	CALM1	ENSG00000198668	0.000127459	0.001105457	0.083578066	0.000157321	0.471102742	0.001822851	377	1
13247	18830	TSTD1	ENSG00000215845	0.000371127	0.001098789	0.945952618	0.000940463	0.986830624	0.008362949	606	1
865	1021	IDH3G	ENSG00000067829	0.000138807	0.001096777	0.612642807	0.003376869	0.890817452	0.023620741	375	1
4750	5776	CAPNS1	ENSG00000126247	0.000268116	0.001090752	0.581842845	0.003017635	0.880567	0.021625088	496	1
9927	12530	HINT1	ENSG00000169567	0.000379489	0.001090435	0.51780433	2.81E-09	0.851647043	9.46E-08	1577	1
10386	13216	PPP1CA	ENSG00000172531	0.000584614	0.001090239	0.256439167	0.001291324	0.683004253	0.010896576	568	1
10734	13735	BANF1	ENSG00000175334	0.000385154	0.00108461	0.895636946	2.33E-06	0.976284289	4.55E-05	998	1
8599	10731	GBP2	ENSG00000162645	0.000419078	0.001083589	0.868279845	0.00225154	0.970673682	0.017125273	545	1
6730	8302	MGST3	ENSG00000143198	0.000444824	0.001075814	0.327060796	1.89E-07	0.738906424	4.61E-06	1294	1
4261	5136	ECHDC2	ENSG00000121310	0.00016322	0.001075248	0.265424162	4.79E-05	0.690988895	0.000666627	707	1
4010	4827	MYL12B	ENSG00000118680	0.00029928	0.001074666	0.577829625	4.09E-09	0.878862462	1.35E-07	941	1
12824	17261	HMGN2	ENSG00000198830	0.000404612	0.001073455	0.78866536	1.14E-07	0.950548221	2.91E-06	1238	1
10183	12911	UGT2B7	ENSG00000171234	-0.000352414	0.001071029	1.63E-05	0.00010577	0.001387703	0.001286762	408	1
1239	1471	PAFAH1B3	ENSG00000079462	0.000455265	0.001069223	0.634772027	0.006387038	0.896934039	0.039097358	574	1
9903	12497	PTK2	ENSG00000169398	-0.000130693	0.00106502	0.006800248	0.005201366	0.138205324	0.03337338	205	1
13479	20389	MRPL20	ENSG00000242485	0.000654794	0.001061725	0.088169174	0.000246032	0.480516804	0.002676469	705	1
13254	18949	FNIP1	ENSG00000217128	0.000814432	0.001059223	0.044768204	0.000270561	0.357553188	0.002898964	586	1
5357	6564	ZRANB2	ENSG00000132485	0.000606683	0.001055418	0.409410502	0.001728951	0.791458517	0.01378493	646	1
1551	1833	ERP29	ENSG00000089248	0.000363526	0.001048354	0.954365404	1.19E-05	0.98883775	0.000194165	839	1
9660	12156	MLST8	ENSG00000167965	0.000491251	0.001042524	0.888251175	0.003133474	0.975578603	0.022271252	495	1
1175	1394	CAPZB	ENSG00000077549	0.000575188	0.001039771	0.211714036	3.28E-05	0.640960204	0.000480641	749	1
1053	1254	MRPS34	ENSG00000074071	0.000420823	0.001037668	0.844033527	7.25E-05	0.964058031	0.000939408	840	1
13093	18489	MT-ND4L	ENSG00000212907	-0.000268634	0.001032416	4.24E-08	4.51E-06	6.18E-06	8.12E-05	578	1
8238	10258	ATP5MC1	ENSG00000159199	0.000404166	0.001029156	0.871319549	4.34E-06	0.970812169	7.84E-05	805	1
10925	14038	EPS8L2	ENSG00000177106	0.000764864	0.001021442	0.102435828	0.003836018	0.504103192	0.02606352	615	1
588	699	PLEKHA5	ENSG00000052126	4.56E-05	0.001019627	0.017255239	9.02E-05	0.235980262	0.001122603	386	1
1882	2233	LMF2	ENSG00000100258	0.000913881	0.001011862	0.018819164	0.006363815	0.245890604	0.039017718	440	1
7752	9636	KCNJ16	ENSG00000153822	0.000496886	0.001011841	0.8362353	0.002276906	0.963341883	0.017261459	283	1
7368	9130	CELF1	ENSG00000149187	0.000585782	0.001011626	0.314291164	0.000240651	0.727486118	0.002631892	544	1
9357	11727	CCT2	ENSG00000166226	0.000426767	0.001010743	0.813772003	0.000593533	0.956280866	0.005689805	471	1
6620	8161	PGGHG	ENSG00000142102	0.000215824	0.001008715	0.812514684	0.001744163	0.956280866	0.013866397	460	1
5784	7100	AGT	ENSG00000135744	-4.37E-05	0.001006898	0.029064493	0.003064599	0.300853259	0.021882562	206	1
3642	4397	SPTBN1	ENSG00000115306	0.000113808	0.001006794	0.083286617	0.001326891	0.470725377	0.011142516	294	1
5746	7058	OS9	ENSG00000135506	0.000508645	0.000989898	0.507282678	4.31E-06	0.846211769	7.80E-05	1062	1
8749	10941	ELF3	ENSG00000163435	0.000431528	0.000987377	0.525712787	3.79E-06	0.854999319	7.00E-05	585	1
4737	5762	UROD	ENSG00000126088	0.000214618	0.00098065	0.572322654	0.003498481	0.877253839	0.024160403	387	1
10978	14127	JUN	ENSG00000177606	0.000342185	0.000964119	0.103908832	1.98E-10	0.505381392	7.84E-09	1195	1
1376	1627	APLP2	ENSG00000084234	0.000371044	0.000962603	0.599145366	1.13E-06	0.886151856	2.39E-05	869	1
6872	8469	MRPS5	ENSG00000144029	0.00056504	0.000960983	0.275847832	0.006115806	0.699496484	0.037966681	426	1
9684	12182	RPSA	ENSG00000168028	-0.000111689	0.00095968	3.70E-13	1.33E-13	7.24E-11	7.16E-12	1479	1
2089	2480	CSNK2A1	ENSG00000101266	0.000628843	0.00095566	0.313197136	0.000773953	0.726676723	0.00710532	535	1
3737	4503	AAK1	ENSG00000115977	0.000523082	0.000952753	0.493766468	0.003304067	0.839370586	0.023222157	314	1
9018	11258	CFAP97	ENSG00000164323	0.000593161	0.00095205	0.592122478	0.002584597	0.882526617	0.019055831	370	1
13144	18574	HEXA	ENSG00000213614	0.000686682	0.00095107	0.172034293	0.002446724	0.600152808	0.018228163	448	1
1422	1680	POMGNT1	ENSG00000085998	0.000127644	0.000950344	0.263947566	0.008007035	0.689898762	0.047115578	239	1
333	407	SERPINB1	ENSG00000021355	0.000430005	0.000949436	0.77334266	0.001067266	0.94549381	0.00930573	376	1
2963	3567	CCL2	ENSG00000108691	4.13E-05	0.000947449	0.016530728	0.001339186	0.228776711	0.01123217	219	1
2565	3081	RPS19	ENSG00000105372	-0.000294217	0.00094728	5.84E-24	5.56E-14	2.08E-21	3.15E-12	1875	1
5103	6233	AFDN	ENSG00000130396	6.82E-06	0.000945155	0.091752014	0.004355539	0.485696291	0.028900212	214	1
4730	5755	MMP24OS	ENSG00000126005	0.000230733	0.000944032	0.157343957	1.19E-05	0.586012734	0.000194183	872	1
7123	8802	AIG1	ENSG00000146416	0.000523206	0.0009382	0.592674384	5.07E-05	0.882526617	0.000697571	578	1
9432	11828	HSP90B1	ENSG00000166598	0.000465919	0.000936743	0.834125512	2.50E-06	0.96302888	4.85E-05	1132	1
916	1087	ATP1B3	ENSG00000069849	0.000163981	0.00093278	0.162479994	0.000962244	0.589514827	0.008534764	594	1
9640	12123	NDUFV1	ENSG00000167792	0.000512303	0.000932256	0.351594842	0.000564461	0.754434705	0.005460131	600	1
3804	4579	SRM	ENSG00000116649	0.000506923	0.000931217	0.450990441	0.000833864	0.818484946	0.007590072	572	1
4975	6058	DUT	ENSG00000128951	0.00056364	0.000927819	0.603945723	4.34E-05	0.888598397	0.000610456	696	1
12675	17040	HIBCH	ENSG00000198130	0.000549779	0.000927709	0.353556747	0.000429155	0.75591411	0.004291863	453	1
13492	20412	MICAL3	ENSG00000243156	0.000141625	0.000925441	0.361132538	0.008381598	0.760211071	0.048863905	192	1
11102	14310	MPI	ENSG00000178802	0.000138711	0.000922568	0.173427919	0.00436243	0.602110337	0.028932104	366	1
13020	17877	PRR13	ENSG00000205352	0.000542943	0.00092234	0.500752882	2.23E-06	0.842569784	4.38E-05	895	1
10908	14014	DPP7	ENSG00000176978	0.000851594	0.000922185	0.015303871	8.30E-05	0.219455607	0.001050779	605	1
508	608	HSPA5	ENSG00000044574	0.000545007	0.00092211	0.161773681	2.99E-05	0.589276847	0.000444765	782	1
9634	12113	OTUB1	ENSG00000167770	0.000759402	0.000921295	0.079766162	0.001055269	0.462310686	0.009218493	457	1
10079	12744	PA2G4	ENSG00000170515	0.000516337	0.000920054	0.615012527	6.45E-06	0.891457119	0.000111352	779	1
8821	11027	CCNL1	ENSG00000163660	0.000514782	0.000917342	0.894788244	6.87E-05	0.976228532	0.000897027	730	1
540	644	SNX29	ENSG00000048471	0.000835523	0.000908813	0.031284557	0.00442969	0.311969068	0.029294199	325	1
7147	8831	CCT6A	ENSG00000146731	0.000611673	0.000908423	0.679870947	1.12E-05	0.914648826	0.00018447	705	1
6678	8235	KIAA0319L	ENSG00000142687	0.000698161	0.000905115	0.44549471	0.002049412	0.81528175	0.015778086	183	1
4434	5355	SPATS2	ENSG00000123352	0.000614399	0.000900113	0.400941536	0.001042294	0.787892255	0.009128127	327	1
2576	3094	RABAC1	ENSG00000105404	0.000546988	0.000897772	0.133403341	2.89E-07	0.554881408	6.89E-06	1081	1
10045	12692	UBB	ENSG00000170315	0.000298646	0.000896381	0.174827943	1.01E-11	0.603828485	4.54E-10	915	1
10526	13405	PTPRM	ENSG00000173482	-0.000376648	0.000890229	0.000695188	0.00261834	0.030537663	0.019250621	161	1
3531	4266	ACAP2	ENSG00000114331	0.0005789	0.000889841	0.424270261	0.003859179	0.80090209	0.026177981	311	1
609	725	ARID4B	ENSG00000054267	0.000406975	0.000883759	0.813713311	0.001717604	0.956280866	0.013710214	353	1
13135	18561	ARL2	ENSG00000213465	0.000503588	0.000883181	0.435020274	0.00356535	0.807754899	0.024517459	508	1
8188	10197	TAGLN2	ENSG00000158710	0.000429838	0.000879371	0.652814274	4.46E-11	0.905123701	1.85E-09	1370	1
12467	16700	ANXA4	ENSG00000196975	0.000307042	0.000873752	0.191012719	3.26E-08	0.621609499	9.00E-07	1416	1
2567	3083	NKG7	ENSG00000105374	-0.000669101	0.000869787	2.39E-05	0.004640675	0.001916036	0.03045731	157	1
8444	10526	AP2M1	ENSG00000161203	0.000555639	0.000866503	0.521978825	1.43E-08	0.853929059	4.23E-07	1102	1
10177	12903	NETO2	ENSG00000171208	4.54E-05	0.000861628	0.122423405	0.004739769	0.538783238	0.031015168	179	1
7762	9646	SREK1	ENSG00000153914	0.000459076	0.000858582	0.292354841	0.000647993	0.711242889	0.00609924	576	1
8463	10548	SRSF2	ENSG00000161547	0.000641361	0.000856093	0.085665805	2.29E-06	0.474710623	4.49E-05	795	1
5332	6533	RAN	ENSG00000132341	0.000645856	0.000850188	0.136849833	1.83E-12	0.558217025	8.68E-11	1078	1
5625	6913	ELP2	ENSG00000134759	0.000759154	0.000849629	0.02820954	0.001383243	0.297099107	0.011532009	526	1
2724	3287	SERPINE1	ENSG00000106366	0.000603716	0.000843455	0.853943864	0.001233977	0.966921681	0.010534341	250	1
3315	3991	SRSF3	ENSG00000112081	0.000426998	0.000842003	0.498772083	1.08E-07	0.841859835	2.77E-06	894	1
1548	1830	PEBP1	ENSG00000089220	0.000436724	0.000841717	0.926368045	4.41E-11	0.982616352	1.84E-09	1252	1
6058	7450	MRPL15	ENSG00000137547	0.000354914	0.000835157	0.95967011	0.000279907	0.990569661	0.002988608	713	1
8793	10994	RPL22L1	ENSG00000163584	0.000381668	0.000833302	0.544616884	1.36E-06	0.863963078	2.83E-05	787	1
389	471	VEZT	ENSG00000028203	0.000258881	0.00083137	0.400534289	0.001996655	0.787732568	0.015449037	248	1
6305	7754	SCAF11	ENSG00000139218	0.000725377	0.000831053	0.307678171	1.67E-05	0.721808739	0.000262517	692	1
3602	4350	NCL	ENSG00000115053	0.000136828	0.000829408	0.04855396	1.21E-06	0.37579089	2.54E-05	566	1
3101	3739	CCND1	ENSG00000110092	0.000311721	0.000827555	0.361123087	2.10E-08	0.760211071	5.98E-07	1288	1
12362	16536	XRCC6	ENSG00000196419	0.0003789	0.000823502	0.62053252	0.000215518	0.892745697	0.002400969	500	1
10985	14137	AGTRAP	ENSG00000177674	0.000649345	0.000821072	0.297374486	0.002413611	0.715647579	0.018031933	455	1
4999	6085	RPAIN	ENSG00000129197	0.000540059	0.00081694	0.457171707	0.002215236	0.820671251	0.01687689	288	1
8904	11124	LRPAP1	ENSG00000163956	0.00079656	0.000813886	0.07471639	0.002384151	0.45329467	0.017874092	448	1
1434	1694	SNX10	ENSG00000086300	0.000777962	0.000812014	0.036306228	6.08E-09	0.32982117	1.96E-07	1052	1
5225	6391	PPT1	ENSG00000131238	0.000232831	0.000811773	0.115719083	8.03E-05	0.52764487	0.001021256	579	1
473	568	STAU2	ENSG00000040341	0.000305049	0.000809701	0.339762711	0.003493005	0.746135586	0.024146616	207	1
3678	4436	SF3B1	ENSG00000115524	8.18E-05	0.000807438	0.267125686	0.000320074	0.693277634	0.003348114	455	1
740	873	TM7SF3	ENSG00000064115	0.000820651	0.000806471	0.054105914	0.00110004	0.393233304	0.009543533	576	1
1756	2083	NRP1	ENSG00000099250	-0.000110792	0.000803927	0.019028994	0.001283267	0.246400624	0.010841768	276	1
1883	2234	RHBDD3	ENSG00000100263	7.70E-05	0.00080311	0.139467948	0.001949601	0.560737896	0.015169511	276	1
3643	4398	AUP1	ENSG00000115307	0.00050152	0.000802912	0.472969716	8.78E-05	0.8294734	0.001097094	628	1
6703	8267	MTF2	ENSG00000143033	0.000951114	0.000801811	0.015198041	0.001955449	0.218389248	0.015180974	300	1
7231	8950	LACTB2	ENSG00000147592	0.000565725	0.000797983	0.30517415	0.000269966	0.72041903	0.002898224	574	1
2107	2506	NOP56	ENSG00000101361	0.000762077	0.000796128	0.260620782	0.001364144	0.687379265	0.011400169	376	1
3908	4703	PRDX1	ENSG00000117450	0.000521592	0.000786608	0.485807818	1.01E-11	0.836685707	4.54E-10	1155	1
3588	4332	EIF4G1	ENSG00000114867	0.000820066	0.000784703	0.036628227	0.004462775	0.330806122	0.029456859	461	1
9875	12457	LMAN2	ENSG00000169223	0.000494831	0.000771407	0.332205784	3.77E-07	0.741732103	8.87E-06	1170	1
967	1148	WDR1	ENSG00000071127	0.000703816	0.000764809	0.13364678	0.00267151	0.554881408	0.019524754	282	1
7715	9581	HNRNPU	ENSG00000153187	0.000536909	0.000763144	0.211575445	6.25E-09	0.640842206	2.00E-07	1071	1
9102	11385	OXR1	ENSG00000164830	0.000544444	0.000763089	0.453148925	0.003089752	0.820027623	0.022018523	307	1
9720	12230	DNAJC7	ENSG00000168259	0.000842981	0.000761848	0.049300431	0.000298493	0.377711232	0.003155661	411	1
5317	6516	ARFIP2	ENSG00000132254	0.000536547	0.00076172	0.617948888	0.000970695	0.891918384	0.008598734	336	1
7808	9704	TNIK	ENSG00000154310	-0.000281791	0.000759744	0.003424125	0.001774413	0.090654626	0.014082691	160	1
4389	5307	CISD1	ENSG00000122873	0.000593643	0.000759135	0.307488563	0.000103615	0.721722567	0.001268328	698	1
633	752	KMT2C	ENSG00000055609	0.000779216	0.000758329	0.154040378	0.001911653	0.580253593	0.014941248	202	1
7226	8943	NSD3	ENSG00000147548	0.000686591	0.000754722	0.552311381	0.002478908	0.868445207	0.01841077	217	1
1776	2104	ATP5F1D	ENSG00000099624	0.000439435	0.000748414	0.71532257	4.57E-11	0.928247107	1.89E-09	1305	1
374	454	VIM	ENSG00000026025	0.000387883	0.000746845	0.500475597	6.57E-18	0.842569784	4.70E-16	1683	1
1051	1250	PICALM	ENSG00000073921	-3.92E-05	0.000741684	0.083388405	0.007292253	0.470917189	0.043350646	246	1
9693	12192	SF1	ENSG00000168066	0.000696512	0.000740062	0.066935409	2.11E-06	0.429953914	4.17E-05	645	1
9590	12040	TUBA1C	ENSG00000167553	0.000481575	0.000736934	0.546768375	1.13E-06	0.865217944	2.39E-05	650	1
422	508	SLC4A7	ENSG00000033867	-0.000301197	0.000733263	0.007152771	0.001595417	0.141033538	0.012934272	271	1
3799	4572	SFPQ	ENSG00000116560	0.00040708	0.00072974	0.68146382	2.33E-06	0.915567722	4.55E-05	667	1
6346	7808	SMARCC2	ENSG00000139613	0.000187479	0.000724858	0.321463808	0.000579815	0.734283218	0.005581419	358	1
6083	7484	CASP1	ENSG00000137752	0.0001987	0.000723406	0.459640222	0.001072947	0.822199216	0.009349388	290	1
5763	7078	CCT7	ENSG00000135624	0.000374618	0.000721876	0.815725174	6.34E-06	0.956570256	0.000109672	641	1
8760	10953	SSR2	ENSG00000163479	0.000384278	0.000721409	0.802824764	2.31E-11	0.95414744	9.84E-10	1357	1
2312	2763	MPG	ENSG00000103152	0.000452945	0.000717239	0.497436927	0.002287043	0.841376315	0.017328844	542	1
9631	12109	ZNF83	ENSG00000167766	0.000405746	0.000712862	0.919456805	8.96E-06	0.981218108	0.000150062	559	1
3071	3705	CTSC	ENSG00000109861	0.000372406	0.000711434	0.769517311	1.96E-06	0.943980883	3.93E-05	665	1
615	733	SYNE2	ENSG00000054654	0.000384567	0.000710201	0.956848183	2.33E-06	0.989390044	4.55E-05	514	1
8390	10449	SAFB	ENSG00000160633	0.000465973	0.00070291	0.850475901	0.004923172	0.965200173	0.031978735	179	1
12550	16829	GSTK1	ENSG00000197448	0.000772922	0.000699262	0.100590109	2.69E-09	0.500663854	9.10E-08	799	1
1832	2175	SLC25A1	ENSG00000100075	0.000284071	0.000698123	0.567237348	6.50E-07	0.875413384	1.46E-05	1016	1
491	590	AP2S1	ENSG00000042753	0.000368591	0.000695451	0.707481996	2.30E-07	0.924113823	5.54E-06	705	1
11687	15331	TOP1MT	ENSG00000184428	0.000207775	0.000692099	0.244531313	6.98E-05	0.673486585	0.000909635	548	1
10331	13129	MALT1	ENSG00000172175	0.000462554	0.000686773	0.596400278	0.002301716	0.88428031	0.017421002	293	1
9483	11897	YWHAB	ENSG00000166913	0.000529302	0.000683802	0.582044261	3.11E-06	0.880583802	5.91E-05	563	1
3501	4233	HGD	ENSG00000113924	0.000699127	0.000678903	0.609976305	9.50E-05	0.890323125	0.001172618	361	1
2558	3072	DMAC2	ENSG00000105341	0.000352752	0.000675441	0.409155403	0.000282196	0.791322261	0.003001656	425	1
12632	16962	SPG7	ENSG00000197912	0.000737254	0.000671945	0.039213209	0.00015159	0.337457259	0.001762873	520	1
3587	4331	FOXP1	ENSG00000114861	-0.000219662	0.000670992	0.042053241	0.004959017	0.346872331	0.03216641	150	1
479	576	PSMA4	ENSG00000041357	0.000542845	0.000662445	0.339263429	7.39E-08	0.746135586	1.94E-06	667	1
1494	1764	PTPN4	ENSG00000088179	-7.35E-06	0.000657803	0.084641755	0.004350061	0.472801693	0.028887177	161	1
11142	14367	CYC1	ENSG00000179091	0.000675572	0.000653673	0.099565745	2.57E-09	0.498969571	8.73E-08	1114	1
9063	11328	PTTG1	ENSG00000164611	8.11E-05	0.000648606	0.291071122	0.004095105	0.710934646	0.027500797	220	1
6608	8146	PFKL	ENSG00000141959	0.000984483	0.000648259	0.001064099	0.000239881	0.040137929	0.002630161	629	1
12491	16734	DYNC1H1	ENSG00000197102	0.000365084	0.000646164	0.67424039	0.000907241	0.912380924	0.008123967	286	1
11818	15556	SMYD3	ENSG00000185420	0.000338747	0.000644336	0.340822596	5.67E-05	0.7466088	0.000768029	311	1
12152	16175	HES4	ENSG00000188290	0.000151208	0.000644301	0.808246993	0.002538783	0.954988535	0.018795121	139	1
4899	5963	SDF2L1	ENSG00000128228	0.000658712	0.000642804	0.278038728	7.99E-05	0.701460567	0.001017052	555	1
12402	16587	PLXNB2	ENSG00000196576	0.000911254	0.00064103	0.057068128	0.00337634	0.4017215	0.023620741	311	1
10180	12908	JUNB	ENSG00000171223	0.00032175	0.000636468	0.13859707	7.67E-09	0.559900625	2.41E-07	558	1
845	998	KLF6	ENSG00000067082	0.000320242	0.000629441	0.775801085	1.87E-10	0.945874037	7.40E-09	969	1
9823	12385	ZNF608	ENSG00000168916	0.000173078	0.000627649	0.293507657	0.006139807	0.711757982	0.038027789	144	1
435	523	NSMAF	ENSG00000035681	0.000305784	0.000623671	0.709033112	0.00231464	0.924660713	0.017499738	188	1
571	680	LIMA1	ENSG00000050405	0.000150316	0.000623173	0.549555146	0.00569438	0.866860794	0.03586374	173	1
5083	6205	SAFB2	ENSG00000130254	0.000514716	0.00062284	0.599322356	0.001455936	0.886151856	0.011993977	388	1
8704	10873	RNF149	ENSG00000163162	0.000209895	0.00062088	0.589447901	0.000505753	0.882042169	0.004952724	318	1
459	552	TRIO	ENSG00000038382	-0.000108064	0.000610387	0.073481464	0.004993577	0.449211054	0.032330153	122	1
9097	11376	SPIDR	ENSG00000164808	0.000449601	0.000610078	0.678346207	0.000762296	0.9144299	0.007030855	204	1
11764	15470	CIB1	ENSG00000185043	0.000506493	0.000609233	0.510699223	9.92E-09	0.846863591	3.05E-07	1048	1
4188	5050	KIAA1217	ENSG00000120549	-0.000481382	0.00060446	0.032689335	0.005028408	0.317337705	0.032510166	99	1
3797	4570	ASH1L	ENSG00000116539	6.00E-05	0.000604335	0.080566761	2.48E-05	0.464429906	0.000376659	371	1
3056	3687	MFSD10	ENSG00000109736	0.001091821	0.000602921	0.007411875	0.004628439	0.143894042	0.030420153	432	1
10126	12812	RIOX2	ENSG00000170854	0.000136312	0.000602267	0.295598909	0.008221516	0.71376759	0.048071975	330	1
1752	2079	TMED1	ENSG00000099203	0.000714932	0.000600408	0.248037263	0.005981058	0.676119926	0.037330513	438	1
2561	3076	MRPL4	ENSG00000105364	0.000625465	0.000598414	0.62802984	0.000295145	0.895589894	0.003122644	451	1
11115	14327	HYI	ENSG00000178922	0.000365608	0.000597069	0.243081329	0.000270703	0.672883837	0.002898964	456	1
1990	2350	SNW1	ENSG00000100603	-1.12E-05	0.000596124	0.293117796	0.007004113	0.711323099	0.041995814	221	1
5282	6466	PDHA1	ENSG00000131828	0.000480419	0.000592003	0.573865351	0.000876751	0.877787658	0.007918141	369	1
2357	2820	MAZ	ENSG00000103495	0.000481909	0.000590155	0.56877567	0.00052068	0.875976376	0.005089829	453	1
8059	10043	CACNA1D	ENSG00000157388	0.000155823	0.000589607	0.352654098	0.003489816	0.755430793	0.024136593	134	1
8223	10239	CFAP298	ENSG00000159079	0.00050295	0.00058819	0.530505051	0.001894518	0.857968148	0.014856163	277	1
12318	16462	MPHOSPH8	ENSG00000196199	0.000996707	0.000587257	0.000742883	8.62E-05	0.031869643	0.001083418	496	1
2269	2713	ELMO3	ENSG00000102890	0.000530137	0.000583601	0.844748756	0.005735357	0.964075032	0.036072722	279	1
6237	7668	HNRNPD	ENSG00000138668	0.000662163	0.000581962	0.252633892	0.001738577	0.682258961	0.013845774	231	1
8222	10238	FBXW5	ENSG00000159069	0.000584362	0.00058008	0.489003573	0.000516072	0.837887137	0.005048343	393	1
4771	5801	ASL	ENSG00000126522	0.000393279	0.000578758	0.163491358	0.000139801	0.592125415	0.001643167	388	1
9546	11987	CD3D	ENSG00000167286	-0.000584415	0.000578065	0.038321364	0.005024559	0.334974093	0.032500423	90	1
7238	8959	MTDH	ENSG00000147649	0.000411567	0.000576383	0.955553042	2.15E-11	0.9893363	9.21E-10	1179	1
5893	7237	SRSF1	ENSG00000136450	0.000597789	0.000575264	0.70334586	4.39E-05	0.923044088	0.00061732	571	1
8423	10491	IER2	ENSG00000160888	0.000587948	0.000569833	0.438561583	3.94E-06	0.809854109	7.21E-05	416	1
2955	3557	SYNGR2	ENSG00000108639	0.000520995	0.000568656	0.416351411	1.14E-05	0.796286809	0.000186646	562	1
4691	5700	RBCK1	ENSG00000125826	0.000152079	0.000558492	0.009599423	5.34E-09	0.167912853	1.74E-07	1122	1
4934	6009	MKLN1	ENSG00000128585	2.22E-05	0.000549662	0.110414788	0.002253661	0.516223533	0.017132018	221	1
11401	14809	TMEM259	ENSG00000182087	0.000964069	0.00054871	0.00908163	5.94E-05	0.162451174	0.00079501	596	1
13096	18501	ZNF580	ENSG00000213015	0.000552429	0.000542684	0.773102346	6.95E-05	0.94549381	0.000906793	447	1
12832	17269	MT-ND3	ENSG00000198840	-0.002976456	0.000542312	1.57E-241	4.87E-14	2.72E-238	2.78E-12	1640	1
5514	6773	NUMB	ENSG00000133961	0.000382863	0.000539606	0.826708851	0.001092201	0.959413558	0.009485172	232	1
2053	2436	STK4	ENSG00000101109	0.00073411	0.000538848	0.454709304	0.003733272	0.820237537	0.025466688	209	1
2368	2833	KNOP1	ENSG00000103550	0.000954967	0.000538749	0.022748083	0.000253575	0.265796419	0.002739199	493	1
6114	7518	ZNF280D	ENSG00000137871	-0.000105827	0.000538677	0.177764107	0.002101598	0.607470104	0.01611728	125	1
3356	4047	TRIM38	ENSG00000112343	0.000409759	0.000537862	0.619564162	6.94E-06	0.892273756	0.0001186	671	1
13665	21050	CUX1	ENSG00000257923	-0.000177705	0.000537681	0.046229437	0.003026704	0.36564719	0.021656535	190	1
5823	7150	GCC2	ENSG00000135968	0.000775562	0.000536436	0.231479981	1.61E-05	0.660886553	0.00025408	566	1
4869	5930	ECHS1	ENSG00000127884	0.000734302	0.000530568	0.150438574	4.78E-06	0.575430654	8.54E-05	542	1
2824	3404	PDLIM1	ENSG00000107438	0.000439035	0.000527753	0.771401098	4.66E-05	0.944918694	0.000651796	369	1
13006	17851	LGR4	ENSG00000205213	0.000132207	0.000524104	0.151381432	0.002124204	0.576495379	0.016263696	162	1
1066	1268	BCS1L	ENSG00000074582	0.000714305	0.000514692	0.918772672	0.003497258	0.981065476	0.024160403	295	1
10062	12720	MGMT	ENSG00000170430	0.000730725	0.000512754	0.51545842	0.001349319	0.849895798	0.011289872	350	1
4078	4906	C19orf25	ENSG00000119559	0.001194497	0.000511597	0.000562856	0.004781438	0.025366898	0.031189447	377	1
12900	17451	FCGR3A	ENSG00000203747	4.56E-05	0.000510556	0.288425308	0.001575854	0.708356636	0.012807043	153	1
598	711	MRTO4	ENSG00000053372	-3.19E-05	0.000507564	0.325597567	0.006185144	0.737435307	0.038243202	329	1
3625	4378	SNX17	ENSG00000115234	0.000468357	0.000505891	0.98513183	0.000164545	0.997164474	0.001892331	488	1
12866	17315	DZIP3	ENSG00000198919	0.000313907	0.000504302	0.354394919	0.00038356	0.756126017	0.003909102	306	1
12957	17635	MBD5	ENSG00000204406	0.000236141	0.000502748	0.414109403	0.000477906	0.795248516	0.004718215	181	1
1039	1237	KDM5A	ENSG00000073614	0.000816644	0.000499948	0.280384137	0.008176838	0.703036888	0.047891427	183	1
3183	3830	RSRC2	ENSG00000111011	0.000526328	0.00049668	0.775784562	2.31E-06	0.945874037	4.53E-05	496	1
3210	3866	ALDH2	ENSG00000111275	0.000669392	0.000486859	0.901935622	0.005314473	0.978405907	0.033932932	211	1
13143	18573	TMX2	ENSG00000213593	0.000201318	0.000483729	0.215758441	0.000615915	0.645809311	0.00584382	465	1
4736	5761	AGO3	ENSG00000126070	0.000736411	0.00048312	0.362692042	0.004692086	0.761999127	0.030736593	149	1
3899	4693	EBNA1BP2	ENSG00000117395	0.000462525	0.000480641	0.359428475	0.000857435	0.75893317	0.007768964	413	1
2001	2367	DICER1	ENSG00000100697	0.000275327	0.000479539	0.832537775	0.003537743	0.96232253	0.024370921	125	1
2449	2929	ANXA13	ENSG00000104537	0.000200265	0.00047485	0.403749153	0.005810829	0.790267475	0.036497788	180	1
4562	5525	SERPINB6	ENSG00000124570	0.000553367	0.000474571	0.579351742	7.46E-05	0.879770433	0.000962605	555	1
7053	8708	ARHGAP26	ENSG00000145819	0.000848964	0.00047447	0.191830937	0.001634085	0.622255012	0.013149411	183	1
9251	11586	NSD1	ENSG00000165671	0.000494866	0.000473969	0.700157708	2.77E-05	0.921525639	0.000415471	425	1
4054	4881	PTPA	ENSG00000119383	0.000246986	0.000470777	0.115577216	8.73E-05	0.527218974	0.001092798	442	1
8416	10478	PPP1R35	ENSG00000160813	0.000514149	0.00047002	0.924940283	0.004183061	0.982333288	0.027969685	267	1
2448	2924	UBR5	ENSG00000104517	0.000701848	0.000467595	0.213647311	0.00105705	0.643552691	0.00922825	197	1
12619	16942	GPAA1	ENSG00000197858	0.000538987	0.000466246	0.476066772	4.87E-09	0.830535902	1.60E-07	918	1
1862	2211	DDX17	ENSG00000100201	0.000373227	0.000458857	0.460267564	2.27E-12	0.822897225	1.06E-10	1076	1
10649	13604	IQCK	ENSG00000174628	0.000292317	0.000457019	0.541674974	0.000133986	0.861793668	0.001584202	255	1
3785	4557	SRSF4	ENSG00000116350	0.0008036	0.00045358	0.03472609	5.35E-05	0.324601253	0.000732575	440	1
13236	18775	GOLGA8B	ENSG00000215252	6.42E-05	0.000451903	0.127823013	0.001396817	0.545970866	0.011589486	297	1
1951	2309	FKBP3	ENSG00000100442	0.000354832	0.000451864	0.86936372	0.003634344	0.970694459	0.024912754	216	1
2755	3322	URGCP	ENSG00000106608	0.0010495	0.000449186	0.177561215	0.00475859	0.607318262	0.031098863	119	1
3097	3735	MS4A6A	ENSG00000110077	-0.000461108	0.000443664	6.25E-05	0.000363339	0.004267006	0.003730566	193	1
6803	8385	S100A8	ENSG00000143546	7.69E-05	0.0004427	0.022614631	1.84E-06	0.265353928	3.71E-05	255	1
10977	14125	RPLP2	ENSG00000177600	-0.000443383	0.000437454	2.70E-32	6.24E-20	1.21E-29	5.10E-18	1848	1
7367	9129	ARFGAP2	ENSG00000149182	0.001019719	0.000436782	0.056446776	0.001988355	0.400115734	0.015398554	330	1
6858	8453	EML4	ENSG00000143924	0.000598145	0.00043623	0.257895171	1.12E-05	0.684351532	0.000184111	371	1
8882	11099	POLR2H	ENSG00000163882	0.000816847	0.000434253	0.026049914	1.01E-06	0.285012155	2.16E-05	846	1
9369	11741	BORCS7	ENSG00000166275	0.000604199	0.000429566	0.225513339	0.004345677	0.65432362	0.028876179	246	1
5323	6524	PTCD3	ENSG00000132300	0.000557235	0.000426804	0.666791296	0.002609052	0.909922334	0.01920268	233	1
7819	9724	ATP5MC3	ENSG00000154518	0.00047919	0.000425821	0.496667173	2.25E-17	0.841024872	1.58E-15	1319	1
13007	17852	PSMB10	ENSG00000205220	0.000336131	0.000420522	0.962317989	0.000582092	0.991005328	0.005595915	238	1
2604	3135	DNASE2	ENSG00000105612	6.15E-05	0.000414247	0.017663003	7.26E-06	0.238323237	0.000123869	590	1
4842	5896	HP1BP3	ENSG00000127483	0.000700958	0.000407277	0.272322533	2.74E-07	0.697179837	6.54E-06	557	1
511	611	OFD1	ENSG00000046651	0.000670061	0.000405312	0.828541747	9.85E-05	0.960612827	0.001214602	374	1
5413	6635	PATJ	ENSG00000132849	0.000448359	0.000404838	0.920708246	4.33E-07	0.981744597	1.01E-05	446	1
1076	1281	MYDGF	ENSG00000074842	0.000492135	0.000401588	0.634075291	2.36E-12	0.896934039	1.10E-10	1266	1
3609	4359	TP53I3	ENSG00000115129	0.000342759	0.000397256	0.785840832	0.00774079	0.94862654	0.045762312	276	1
12259	16362	CLDN4	ENSG00000189143	0.00031033	0.000384708	0.400525923	1.81E-07	0.787732568	4.44E-06	351	1
810	959	ELAVL1	ENSG00000066044	0.000803041	0.000381617	0.031699838	0.000184745	0.313855527	0.002102004	383	1
9377	11751	TRIM44	ENSG00000166326	0.000881437	0.000380625	0.061894309	2.61E-05	0.414695613	0.000393856	414	1
10774	13787	RPS6KB2	ENSG00000175634	0.000306544	0.000379641	0.638953958	0.000412193	0.898699856	0.004149129	313	1
1334	1582	XPO1	ENSG00000082898	0.000431533	0.000378429	0.714221012	0.000341786	0.927685978	0.00354054	247	1
1605	1896	USP48	ENSG00000090686	0.0011309	0.000378252	0.153535506	0.008443145	0.579175252	0.049119569	189	1
6004	7380	CNPY3	ENSG00000137161	0.00054974	0.000378015	0.622298468	0.001591619	0.893266232	0.012920041	248	1
10489	13352	GLRX	ENSG00000173221	0.000544689	0.000376791	0.723763315	4.85E-07	0.929412911	1.12E-05	567	1
4125	4959	EPCAM	ENSG00000119888	0.000422944	0.000376	0.497458127	5.20E-06	0.841376315	9.18E-05	350	1
6103	7505	TUBGCP4	ENSG00000137822	0.000337741	0.00037411	0.649705368	0.00234604	0.904131837	0.017645344	213	1
7017	8662	CBR4	ENSG00000145439	0.000561171	0.000372287	0.996377839	0.000680474	0.998607999	0.006360717	256	1
2899	3487	TSPAN14	ENSG00000108219	0.000680682	0.000371222	0.743829117	0.008118155	0.934134186	0.047639396	169	1
7105	8778	PHIP	ENSG00000146247	0.000382345	0.000371208	0.414834331	1.98E-08	0.795897076	5.68E-07	629	1
7683	9536	HNRNPDL	ENSG00000152795	0.000570952	0.000367245	0.610988567	1.31E-09	0.890347402	4.66E-08	637	1
10103	12775	TRABD	ENSG00000170638	0.001020852	0.000366461	0.003740512	0.000105072	0.094921463	0.001281408	532	1
5770	7086	USP15	ENSG00000135655	0.000873642	0.000364682	0.630524199	0.002395963	0.895589894	0.017929036	183	1
8094	10081	BRAF	ENSG00000157764	0.000225301	0.000362386	0.249975892	0.000276069	0.678452661	0.00295232	237	1
6676	8233	ZNF593	ENSG00000142684	0.000446875	0.000362215	0.7650225	3.04E-05	0.941592244	0.00044874	584	1
7379	9141	PAK1	ENSG00000149269	0.000769674	0.000361492	0.367217033	0.004393139	0.764790305	0.029080195	142	1
3476	4204	WWC1	ENSG00000113645	0.000536554	0.000360923	0.931286548	0.00058326	0.98395407	0.005602929	180	1
6029	7410	UQCC2	ENSG00000137288	0.000541086	0.000358367	0.902869131	8.89E-05	0.978405907	0.001109217	326	1
9814	12375	TNIP2	ENSG00000168884	0.000298072	0.000357292	0.799578117	0.007282644	0.952699043	0.04334922	172	1
5382	6598	PTPRA	ENSG00000132670	0.000727851	0.000356203	0.315338956	0.001624933	0.728201639	0.013106154	182	1
4094	4925	MLH3	ENSG00000119684	0.00101145	0.000354393	0.097450815	0.000917985	0.495690078	0.008210402	210	1
8354	10404	FTCD	ENSG00000160282	0.000812483	0.000351808	0.280667527	0.003269355	0.703267765	0.023059329	104	1
3960	4761	CTSD	ENSG00000117984	0.000765034	0.000351109	0.00330674	4.19E-17	0.088453516	2.85E-15	1460	1
804	951	CDK13	ENSG00000065883	0.00072597	0.000349909	0.185500882	0.000364532	0.616451382	0.003739888	271	1
11448	14894	CAPN12	ENSG00000182472	0.001087897	0.000342422	0.007135376	0.000249394	0.140972754	0.002702453	302	1
727	858	ISOC2	ENSG00000063241	0.000402724	0.000340859	0.884724705	7.17E-07	0.974362396	1.59E-05	737	1
10930	14047	TALDO1	ENSG00000177156	0.000733307	0.000340355	0.084791804	4.46E-08	0.472998618	1.21E-06	598	1
2460	2942	ERICH1	ENSG00000104714	0.001272316	0.00033997	0.007556195	4.22E-06	0.145072668	7.66E-05	418	1
8837	11046	U2SURP	ENSG00000163714	0.000731753	0.000339748	0.058801398	5.10E-07	0.406506144	1.17E-05	632	1
2418	2887	FZD3	ENSG00000104290	0.000114491	0.000337301	0.147426177	0.001463476	0.571870812	0.012048938	154	1
12758	17161	NUDT16	ENSG00000198585	0.000661652	0.000332294	0.390265002	0.006191823	0.78035768	0.038267453	343	1
12380	16560	ESRRG	ENSG00000196482	-0.000174216	0.000327964	0.031568803	0.006817622	0.313536411	0.041135989	76	1
8389	10448	PCSK7	ENSG00000160613	0.000589406	0.000325774	0.652661498	0.000851996	0.905054372	0.007732524	277	1
6789	8370	EIF2D	ENSG00000143486	0.000643803	0.000324312	0.904119448	0.000664059	0.978748267	0.00622825	344	1
9413	11804	MCM7	ENSG00000166508	0.000154995	0.000320621	0.390646386	0.0045316	0.78035768	0.029826047	195	1
13873	25219	EEF1AKMT4	ENSG00000284753	0.000419105	0.000319958	0.628967632	0.001628192	0.895589894	0.013109591	317	1
9478	11889	STAT6	ENSG00000166888	0.001251351	0.000319635	0.005923684	0.001388553	0.126502547	0.011543034	273	1
10993	14148	CD151	ENSG00000177697	0.000546104	0.000319318	0.08644437	8.96E-12	0.475992509	4.05E-10	1278	1
2026	2400	NFKBIA	ENSG00000100906	0.000232957	0.00031533	0.112107258	6.19E-09	0.521326918	1.99E-07	374	1
3710	4473	BIRC6	ENSG00000115760	0.000274432	0.000313251	0.69655194	0.000681641	0.920360621	0.006367337	230	1
5676	6971	TAOK3	ENSG00000135090	0.000577141	0.000311993	0.48895592	0.00109263	0.837887137	0.009485172	189	1
561	667	ARID1B	ENSG00000049618	-3.66E-06	0.000309358	0.030489417	2.71E-06	0.308276644	5.23E-05	286	1
13832	24147	NOL12	ENSG00000273899	0.000449324	0.000309158	0.994360771	0.004000202	0.99844173	0.026980957	239	1
12147	16166	PLA2G2A	ENSG00000188257	0.000168712	0.000308321	0.224521269	0.000395347	0.653584335	0.004014494	169	1
9710	12218	DDIT4	ENSG00000168209	0.000602609	0.000308202	0.288547007	3.91E-15	0.708452033	2.43E-13	1105	1
9015	11255	ERAP2	ENSG00000164308	0.000656311	0.000308004	0.679695874	0.001045874	0.914648826	0.009153707	211	1
12047	15970	RSBN1L	ENSG00000187257	0.000537941	0.000306384	0.512499646	0.000110228	0.847799041	0.001332816	442	1
2013	2380	PPP4R3A	ENSG00000100796	0.000755122	0.00030342	0.317138099	0.008216481	0.730058937	0.048071975	187	1
6816	8407	C1orf131	ENSG00000143633	0.000632409	0.000296335	0.258719568	0.003648565	0.685359985	0.024985563	335	1
1898	2250	TSPO	ENSG00000100300	0.000306689	0.00029441	0.167432391	5.99E-18	0.595625068	4.31E-16	1156	1
6053	7445	CREBZF	ENSG00000137504	0.000544279	0.000293883	0.486793313	0.000707939	0.837124954	0.006590813	261	1
10484	13346	AHSA2P	ENSG00000173209	0.000668321	0.000292113	0.404465662	0.000686942	0.790267475	0.006408228	305	1
12217	16288	NHLRC3	ENSG00000188811	0.000870772	0.000291933	0.053851219	3.62E-05	0.393117816	0.000525442	454	1
4317	5212	RPL21	ENSG00000122026	-0.000373558	0.000291746	3.26E-19	3.24E-28	8.24E-17	3.98E-26	1841	1
4623	5609	UPF3B	ENSG00000125351	0.001167591	0.000288493	0.030330465	0.000888919	0.307761097	0.008001999	230	1
5688	6985	DMTF1	ENSG00000135164	0.000147071	0.000288185	0.117447582	0.003980429	0.529901776	0.02688678	159	1
2920	3522	KPNB1	ENSG00000108424	0.000673175	0.000287929	0.224741143	0.000103179	0.65359979	0.001264108	354	1
1934	2291	L3MBTL2	ENSG00000100395	-0.000282354	0.000287362	0.027642551	0.001722077	0.29447909	0.013738018	134	1
5086	6211	GTPBP3	ENSG00000130299	0.000580126	0.000287302	0.665222493	0.002968065	0.909527108	0.021313867	254	1
7617	9449	GEMIN6	ENSG00000152147	5.55E-05	0.000283946	0.151275681	0.003386207	0.576495379	0.023640296	197	1
10479	13341	PARP14	ENSG00000173193	0.000731456	0.000283693	0.095528966	3.26E-06	0.492546777	6.14E-05	577	1
10130	12817	MTSS1	ENSG00000170873	0.000522058	0.000283191	0.905689952	0.000103808	0.979435469	0.001269569	203	1
223	273	SCMH1	ENSG00000010803	0.000221689	0.000278179	0.859850895	0.000100461	0.968797912	0.001235168	156	1
707	837	MON2	ENSG00000061987	-1.44E-06	0.000277122	0.175957786	0.000378255	0.605730067	0.00386924	183	1
12429	16629	NF1	ENSG00000196712	0.000446307	0.000271653	0.68721409	7.81E-05	0.917056218	0.000999076	183	1
4539	5492	NAGK	ENSG00000124357	0.001226923	0.000268772	0.011843623	0.006329494	0.188790784	0.038858784	220	1
8343	10391	RRP1	ENSG00000160214	0.000889079	0.000267043	0.129452267	0.005775303	0.548807706	0.036291073	253	1
13180	18635	REPIN1	ENSG00000214022	0.000300066	0.000265251	0.704956033	2.08E-05	0.923462957	0.00032203	478	1
6943	8560	GOLGA4	ENSG00000144674	0.000849444	0.000264088	0.064947374	9.81E-06	0.424020801	0.000162556	377	1
13099	18508	DENND1B	ENSG00000213047	0.000303156	0.00026279	0.439895566	0.004927059	0.811553018	0.031989013	128	1
13258	18965	CEBPZOS	ENSG00000218739	6.49E-05	0.000255799	0.353642117	5.65E-05	0.75591411	0.000766273	392	1
977	1159	ATP6AP1	ENSG00000071553	8.08E-05	0.00025374	0.156102689	0.000116008	0.583902299	0.001392994	307	1
7601	9423	DST	ENSG00000151914	8.10E-05	0.000251216	0.082165444	4.28E-05	0.469341582	0.000604326	200	1
7503	9300	UBC	ENSG00000150991	0.000747421	0.000250169	0.004819688	1.28E-27	0.111393639	1.52E-25	1783	1
5836	7167	WASHC4	ENSG00000136051	0.000537588	0.000249347	0.841696695	0.001254671	0.963341883	0.010671625	279	1
8311	10356	TMEM234	ENSG00000160055	0.000583574	0.000246775	0.706089784	0.004806336	0.923598971	0.031322418	194	1
2152	2560	ANKRD12	ENSG00000101745	0.000658479	0.000245391	0.441910688	1.30E-07	0.813225806	3.28E-06	553	1
4467	5399	LPGAT1	ENSG00000123684	8.06E-05	0.000244564	0.020559268	3.36E-06	0.253478224	6.31E-05	414	1
37	43	RBM5	ENSG00000003756	0.00055458	0.000240156	0.777253675	0.000264632	0.945874037	0.002853298	156	1
12760	17163	LRBA	ENSG00000198589	0.000462402	0.000239474	0.722363569	0.005910796	0.929169325	0.036958453	126	1
980	1162	DAZAP1	ENSG00000071626	0.000787046	0.000238595	0.125388102	0.000905425	0.542649259	0.008113756	259	1
8891	11111	RFC4	ENSG00000163918	0.000884109	0.000237904	0.103291369	0.001813817	0.50485475	0.01432988	294	1
2708	3266	EIF3B	ENSG00000106263	0.001501239	0.000229984	2.77E-05	5.38E-05	0.002159122	0.000734571	378	1
3907	4702	AKR1A1	ENSG00000117448	0.000525056	0.000226235	0.60319807	2.81E-09	0.888598397	9.46E-08	836	1
3803	4578	DOCK7	ENSG00000116641	0.000239992	0.000220492	0.300216427	0.001065353	0.717599591	0.009294883	169	1
6122	7527	FNBP1L	ENSG00000137942	0.000316467	0.000220394	0.196746374	5.11E-05	0.625919633	0.000702116	191	1
4401	5319	DDX54	ENSG00000123064	0.000439592	0.000219816	0.556300265	0.00179976	0.869993218	0.014248734	294	1
13271	19426	AP4M1	ENSG00000221838	0.000582423	0.000216896	0.453051026	0.003187695	0.820027623	0.022587236	232	1
605	721	THRAP3	ENSG00000054118	0.00056828	0.000216854	0.777702469	1.09E-07	0.945874037	2.78E-06	418	1
5723	7029	CD63	ENSG00000135404	0.00051713	0.000214807	0.419314023	1.92E-26	0.797384505	2.17E-24	1491	1
7588	9408	ZNF385D	ENSG00000151789	0.000253784	0.000208649	0.49340875	0.00207542	0.839370586	0.015960615	110	1
7432	9210	NUDT22	ENSG00000149761	0.000519348	0.000207406	0.922372187	0.000367735	0.982252355	0.003764401	459	1
12971	17746	TRIM27	ENSG00000204713	0.001290052	0.00020379	0.06357461	0.003223142	0.420628772	0.022780261	179	1
9706	12209	SETD5	ENSG00000168137	0.00074694	0.000196659	0.410179481	9.25E-05	0.791891708	0.001145687	215	1
5638	6930	TMEM165	ENSG00000134851	0.000225471	0.000189523	0.181329273	1.31E-05	0.611375185	0.000210452	409	1
6089	7491	SLTM	ENSG00000137776	0.001096744	0.000184098	0.023512958	8.34E-05	0.270632974	0.001054765	341	1
11395	14796	MRPS11	ENSG00000181991	0.000389271	0.00018276	0.246927045	2.14E-05	0.675826365	0.000329059	451	1
9984	12607	TM4SF1	ENSG00000169908	0.000177468	0.000182094	0.319470347	0.00045828	0.731448215	0.004540605	144	1
8839	11048	TTC14	ENSG00000163728	0.001282841	0.00018047	0.005208274	1.56E-06	0.117110936	3.19E-05	402	1
9484	11898	C15orf48	ENSG00000166920	0.000168307	0.000178756	0.062366691	1.09E-08	0.41680888	3.29E-07	393	1
12816	17252	FOXJ3	ENSG00000198815	0.000171232	0.000178482	0.240652938	0.003324107	0.670783823	0.023339364	117	1
11121	14335	TUFM	ENSG00000178952	0.000565957	0.000178391	0.581639099	1.09E-13	0.880450637	5.98E-12	888	1
12175	16223	SRSF10	ENSG00000188529	0.000650276	0.000176105	0.79236299	5.68E-08	0.951587759	1.51E-06	622	1
7018	8664	CYP4V2	ENSG00000145476	0.001194163	0.00017014	0.143821605	0.005762814	0.565686131	0.036228998	164	1
5889	7233	CALCOCO2	ENSG00000136436	0.000975916	0.000169291	0.292310795	0.00192813	0.711242889	0.015053074	226	1
403	488	GRN	ENSG00000030582	0.000507694	0.000167605	0.841129019	1.70E-06	0.963341883	3.46E-05	336	1
12676	17041	ZNF544	ENSG00000198131	0.000710514	0.00016433	0.31527665	0.004241787	0.728180069	0.028321426	139	1
5063	6179	SAT1	ENSG00000130066	0.000358581	0.000163806	0.201448965	2.79E-23	0.630652478	2.71E-21	1261	1
3080	3717	HSPA8	ENSG00000109971	0.000625281	0.000161707	0.46526906	9.55E-17	0.825776733	6.40E-15	928	1
8400	10460	IL6R	ENSG00000160712	0.001035793	0.000159706	0.000799097	0.001615844	0.032817344	0.013055604	236	1
8756	10949	ARPC2	ENSG00000163466	0.00064046	0.000158461	0.38078168	6.34E-12	0.77376135	2.88E-10	573	1
1085	1292	EIF4G3	ENSG00000075151	-0.000169168	0.000157074	0.080463259	0.003202835	0.464262906	0.022671367	93	1
10729	13727	PHYKPL	ENSG00000175309	0.000824923	0.000155197	0.077598073	2.05E-08	0.45741103	5.84E-07	813	1
3892	4685	GALE	ENSG00000117308	0.001124171	0.000155126	0.274992374	0.003442072	0.698730023	0.023925591	201	1
612	730	KIF1B	ENSG00000054523	-8.40E-05	0.000153827	0.033448482	0.002324473	0.319418743	0.017545414	98	1
8382	10440	TAOK1	ENSG00000160551	0.000483772	0.000148032	0.875178826	0.005113436	0.97217826	0.032952464	125	1
6890	8495	UBXN4	ENSG00000144224	0.00075549	0.00014411	0.049131737	2.50E-12	0.377112393	1.16E-10	761	1
4386	5304	SRGN	ENSG00000122862	-1.16E-06	0.000139418	0.003457355	7.45E-13	0.090893088	3.72E-11	509	1
3926	4722	PTBP2	ENSG00000117569	6.24E-05	0.000139269	0.159131442	0.000939571	0.586073631	0.008360373	109	1
3722	4488	SRSF7	ENSG00000115875	0.00070014	0.00013504	0.396472743	1.33E-09	0.78456878	4.71E-08	524	1
11811	15547	HGS	ENSG00000185359	0.001431742	0.000134452	0.00020864	0.003811132	0.011225328	0.025907113	222	1
3130	3772	COMMD9	ENSG00000110442	0.000318824	0.000134329	0.071385275	0.000321734	0.443553716	0.00336294	313	1
1671	1984	MYL6	ENSG00000092841	0.000384081	0.000133152	0.272795635	5.56E-32	0.697747598	7.87E-30	1608	1
11270	14577	NRIP1	ENSG00000180530	0.00050245	0.000133133	0.613130894	0.00555061	0.890817452	0.035117603	91	1
5538	6804	KATNBL1	ENSG00000134152	-0.000213916	0.000130493	0.029043131	0.001289824	0.300853259	0.010890543	166	1
2202	2631	PGK1	ENSG00000102144	0.00062479	0.000130096	0.174883421	2.48E-18	0.603869843	1.88E-16	1307	1
418	504	UBA6	ENSG00000033178	0.000617701	0.000128572	0.506897516	0.000240385	0.845950735	0.002631892	193	1
8788	10989	IFI16	ENSG00000163565	0.000561762	0.000124703	0.512512148	2.03E-08	0.847799041	5.82E-07	551	1
5224	6390	CAP1	ENSG00000131236	0.000782453	0.000121711	0.026123996	5.75E-10	0.285304184	2.13E-08	618	1
10830	13866	CCDC57	ENSG00000176155	0.001220234	0.000120157	0.286828266	0.004460866	0.707011777	0.029456859	101	1
3732	4498	ORC4	ENSG00000115947	0.000526338	0.000114751	0.975652714	0.001243181	0.994531601	0.010599875	172	1
8772	10969	ANKZF1	ENSG00000163516	0.00123404	0.000113729	0.003085723	2.46E-06	0.084650036	4.79E-05	403	1
10031	12671	USP47	ENSG00000170242	0.000814082	0.000113694	0.616589309	0.005077518	0.8918283	0.032781873	148	1
4871	5932	AKAP9	ENSG00000127914	0.000617688	0.000111417	0.469376368	1.21E-10	0.827923941	4.89E-09	653	1
11734	15419	RBM33	ENSG00000184863	0.000871908	0.000111178	0.090228106	0.000878809	0.482683436	0.007931569	187	1
4355	5259	ZMIZ2	ENSG00000122515	0.000917923	0.000110207	0.049453241	0.005202795	0.37777482	0.03337338	165	1
5537	6803	DPH6	ENSG00000134146	0.00094373	0.00010775	0.1970529	0.002447756	0.626352142	0.018228163	120	1
11542	15070	CCBE1	ENSG00000183287	0.000274762	0.000104761	0.33680555	0.00011283	0.7451702	0.001359546	130	1
6393	7867	DCAF5	ENSG00000139990	0.000771071	0.00010313	0.650691195	0.008479105	0.904448838	0.049287458	74	1
1275	1513	HSP90AA1	ENSG00000080824	0.000297221	9.15E-05	0.196313093	4.00E-16	0.625919633	2.59E-14	621	1
4615	5598	CLYBL	ENSG00000125246	0.000432234	9.01E-05	0.900268546	0.00852964	0.978056483	0.049498297	83	1
12235	16319	NOC2L	ENSG00000188976	0.000933126	7.88E-05	0.056344164	6.54E-07	0.399961993	1.46E-05	514	1
11730	15415	TMED9	ENSG00000184840	0.000549702	7.69E-05	0.255578139	1.81E-13	0.683004253	9.67E-12	1275	1
8937	11160	INTU	ENSG00000164066	-0.000227499	7.64E-05	0.108297711	0.003407452	0.513415483	0.023732482	96	1
6201	7622	PPIG	ENSG00000138398	0.000622945	7.46E-05	0.553205027	1.47E-09	0.868639796	5.17E-08	556	1
11884	15659	IFITM1	ENSG00000185885	-4.68E-05	7.44E-05	0.038739878	1.91E-05	0.336188673	0.000296948	195	1
12192	16247	S100A16	ENSG00000188643	8.20E-05	7.38E-05	0.026294606	6.72E-11	0.286046577	2.76E-09	377	1
5733	7043	CDK4	ENSG00000135446	0.000217656	7.26E-05	0.15917073	4.79E-06	0.586073631	8.54E-05	524	1
1799	2133	MED15	ENSG00000099917	0.000471709	7.25E-05	0.981787224	0.006665465	0.995994186	0.040438516	161	1
12781	17200	MT-CO2	ENSG00000198712	-0.001892648	7.23E-05	6.15E-140	1.10E-37	6.57E-137	1.86E-35	1561	1
2457	2939	GSR	ENSG00000104687	0.001238732	7.11E-05	0.153545489	0.00793566	0.579175252	0.046774906	82	1
3638	4392	NDUFS7	ENSG00000115286	0.000521438	5.81E-05	0.814503574	4.85E-13	0.956280866	2.45E-11	847	1
2810	3389	GLIS3	ENSG00000107249	0.000214514	5.81E-05	0.206837374	0.000123668	0.635369651	0.001470977	188	1
1141	1355	ICAM3	ENSG00000076662	0.000509714	5.77E-05	0.761950618	0.000157909	0.940479862	0.001828135	236	1
1137	1351	ACACB	ENSG00000076555	0.000727561	5.72E-05	0.226898175	0.005173624	0.654844629	0.033232447	73	1
10091	12759	STAT2	ENSG00000170581	0.001043779	4.24E-05	0.480047322	0.001491326	0.833150397	0.012234687	199	1
1974	2332	CCDC198	ENSG00000100557	0.000405323	4.19E-05	0.30180132	0.000437771	0.718387411	0.004367343	218	1
5211	6374	ZNF141	ENSG00000131127	0.001145639	4.14E-05	0.095739606	0.007323901	0.492546777	0.043473719	83	1
10198	12929	KRT19	ENSG00000171345	0.000219413	3.10E-05	0.048062518	3.35E-13	0.373966265	1.72E-11	403	1
6505	8013	TCF25	ENSG00000141002	0.000844447	2.72E-05	0.029154047	1.91E-11	0.30133085	8.30E-10	750	1
9462	11868	ANPEP	ENSG00000166825	0.000591777	2.65E-05	0.462135628	1.35E-06	0.824318522	2.82E-05	406	1
6734	8306	UFC1	ENSG00000143222	0.000456798	2.62E-05	0.890334013	3.77E-13	0.975789369	1.93E-11	918	1
7031	8680	GZMA	ENSG00000145649	-0.000524306	2.58E-05	0.051426311	0.00332069	0.383263868	0.023327177	67	1
4378	5293	DCAF10	ENSG00000122741	0.000464325	2.16E-05	0.88663144	0.003264569	0.975147058	0.023037868	121	1
13213	18708	ZSWIM8	ENSG00000214655	0.000712335	2.09E-05	0.855378883	0.002312003	0.967134828	0.01748933	116	1
4190	5054	EPC1	ENSG00000120616	0.001037157	2.06E-05	0.208394278	0.000101013	0.636784653	0.001240849	227	1
738	871	LIMCH1	ENSG00000064042	-3.89E-05	2.05E-05	0.055484506	2.60E-05	0.396958523	0.000393856	158	1
7209	8923	HMBOX1	ENSG00000147421	0.001054425	1.38E-05	0.261866715	0.005331001	0.688621798	0.033996844	95	1
4809	5856	INTS11	ENSG00000127054	0.000619433	1.22E-05	0.94147947	5.81E-05	0.985773216	0.000779561	341	1
9454	11860	FAM111A	ENSG00000166801	0.000993869	1.03E-05	0.285347129	0.001466345	0.70676522	0.012058255	182	1
2763	3332	TBL2	ENSG00000106638	0.000581264	1.63E-06	0.949863369	2.46E-05	0.98787746	0.000374211	333	1
13009	17858	PDE7A	ENSG00000205268	0.000982399	1.31E-06	0.164692454	4.51E-06	0.593636967	8.12E-05	298	1
10116	12792	AKAP13	ENSG00000170776	0.000500425	1.23E-06	0.611730103	3.01E-05	0.890347402	0.000446976	295	1
12025	15918	PTRH1	ENSG00000187024	0.000410191	-3.92E-06	0.67028659	0.006676042	0.910841719	0.040449645	172	1
226	276	FMO1	ENSG00000010932	0.001549104	-4.17E-06	0.001942336	0.0002301	0.063301308	0.002534936	125	1
1252	1485	KEAP1	ENSG00000079999	0.000499551	-5.07E-06	0.535331061	0.000447114	0.859459363	0.004442658	307	1
12528	16792	TRIM33	ENSG00000197323	0.000936744	-1.06E-05	0.043669817	5.04E-05	0.354699083	0.000694023	227	1
1395	1648	ATRX	ENSG00000085224	0.000358191	-1.23E-05	0.671175226	3.61E-09	0.911424702	1.20E-07	450	1
5467	6708	CNDP2	ENSG00000133313	0.000429439	-1.26E-05	0.814336961	2.31E-17	0.956280866	1.61E-15	1226	1
9849	12419	UPF3A	ENSG00000169062	0.000779866	-1.38E-05	0.356201089	2.81E-05	0.757569205	0.000420548	237	1
12509	16761	MIRLET7BHG	ENSG00000197182	0.000851627	-1.41E-05	0.388721337	0.005120385	0.778896822	0.032971934	135	1
7848	9761	CXXC1	ENSG00000154832	0.001402977	-1.49E-05	0.000818221	0.000550488	0.033405062	0.005347327	302	1
3253	3917	TPI1	ENSG00000111669	0.000520623	-1.87E-05	0.382740846	3.41E-26	0.774881353	3.82E-24	1540	1
12857	17303	MT-ATP6	ENSG00000198899	-0.001239949	-2.14E-05	1.21E-92	6.07E-29	9.86E-90	7.66E-27	1382	1
12044	15965	FNBP1	ENSG00000187239	0.00035556	-2.28E-05	0.623863962	0.004248778	0.893796822	0.028354467	121	1
6563	8090	ARHGDIA	ENSG00000141522	0.000436971	-2.56E-05	0.97294225	3.52E-07	0.993921944	8.31E-06	424	1
12072	16018	ISG15	ENSG00000187608	0.00054304	-2.84E-05	0.523935741	1.53E-07	0.854999319	3.81E-06	331	1
3617	4368	TANC1	ENSG00000115183	0.00059624	-2.89E-05	0.814976118	0.00848616	0.956513359	0.049296994	60	1
10765	13776	PAAF1	ENSG00000175575	0.001122854	-2.95E-05	0.122860802	0.000306023	0.538783238	0.003222995	231	1
10060	12716	KRT8	ENSG00000170421	0.000228688	-3.05E-05	0.005466636	5.49E-26	0.121024517	6.05E-24	1196	1
271	332	MVP	ENSG00000013364	0.000640718	-3.13E-05	0.791127551	5.27E-07	0.951285649	1.20E-05	519	1
3452	4177	PDE4D	ENSG00000113448	0.000149545	-3.39E-05	0.165490855	5.36E-05	0.593972738	0.000732575	160	1
10050	12698	FOS	ENSG00000170345	0.000248663	-3.40E-05	0.068222999	5.42E-13	0.434007082	2.73E-11	498	1
6572	8101	NARF	ENSG00000141562	0.00153739	-3.43E-05	0.009942316	0.003210773	0.171215125	0.022704398	195	1
1729	2053	FKBP5	ENSG00000096060	0.001489735	-3.61E-05	0.035643213	0.000104184	0.327239154	0.00127305	149	1
5567	6841	KIDINS220	ENSG00000134313	5.75E-05	-4.10E-05	0.033339606	9.13E-05	0.319418743	0.001133786	151	1
623	742	NOP58	ENSG00000055044	0.000352045	-4.20E-05	0.927347109	3.58E-07	0.982616352	8.46E-06	395	1
3260	3924	LPCAT3	ENSG00000111684	0.000764468	-4.36E-05	0.216719089	3.34E-06	0.646385406	6.28E-05	498	1
11961	15805	BTN3A2	ENSG00000186470	9.99E-05	-4.60E-05	0.087016889	8.28E-06	0.477361562	0.000139701	330	1
12645	16984	VPS13A	ENSG00000197969	0.000843893	-4.67E-05	0.05606372	7.11E-05	0.399702358	0.000922506	262	1
13291	19474	CCNL2	ENSG00000221978	0.000883685	-5.01E-05	0.009966272	4.53E-08	0.171215125	1.23E-06	507	1
3716	4479	PRKD3	ENSG00000115825	-0.000289285	-5.47E-05	0.019474804	0.000609075	0.248008947	0.005794769	149	1
120	147	USH1C	ENSG00000006611	0.000830462	-5.55E-05	0.298900808	0.000109316	0.716959066	0.001322939	165	1
3186	3835	KRT18	ENSG00000111057	8.60E-05	-5.58E-05	3.42E-05	4.95E-22	0.002607454	4.52E-20	1044	1
4641	5631	NT5C	ENSG00000125458	0.000930393	-6.03E-05	0.028071541	3.83E-06	0.296592005	7.06E-05	463	1
12144	16162	TUBB4B	ENSG00000188229	-0.000309662	-6.22E-05	0.005806543	0.000148124	0.124962199	0.001727825	170	1
2064	2448	PRPF6	ENSG00000101161	0.000450434	-6.51E-05	0.85733839	6.39E-05	0.968095831	0.000841856	334	1
12814	17247	MT-CO1	ENSG00000198804	-0.006740986	-7.02E-05	0	4.10E-23	0	3.92E-21	1794	1
5400	6621	NASP	ENSG00000132780	0.000763108	-7.06E-05	0.468084906	3.09E-06	0.826967873	5.88E-05	251	1
7552	9365	EPS8	ENSG00000151491	0.000469965	-7.18E-05	0.885351103	1.25E-05	0.974539923	0.000200919	167	1
11268	14574	MIGA1	ENSG00000180488	0.000125738	-7.38E-05	0.053169139	0.000161616	0.391227591	0.001863331	190	1
4755	5783	HCST	ENSG00000126264	0.00027209	-7.45E-05	0.933916148	0.000136766	0.984460904	0.001614879	133	1
199	246	BAZ1B	ENSG00000009954	0.000758639	-7.77E-05	0.309922718	7.50E-05	0.7226671	0.000965918	243	1
4593	5567	ATXN1	ENSG00000124788	0.000255789	-8.54E-05	0.360663652	3.81E-05	0.759807581	0.000549324	149	1
10690	13674	CTBP2	ENSG00000175029	0.001110875	-9.52E-05	0.034991507	0.000316631	0.324719452	0.003317096	186	1
841	993	MYO9A	ENSG00000066933	0.000394494	-9.55E-05	0.66004787	6.58E-06	0.906830347	0.000113134	236	1
5878	7216	DBNL	ENSG00000136279	0.000449766	-9.69E-05	0.825405623	2.39E-05	0.958977686	0.000365288	333	1
3920	4716	PRRC2C	ENSG00000117523	0.000750604	-0.000103561	0.094063769	3.75E-14	0.490019534	2.16E-12	886	1
9241	11574	TAF3	ENSG00000165632	0.000743805	-0.000105274	0.559991452	0.001989021	0.870874416	0.015398554	96	1
3202	3852	ARPC3	ENSG00000111229	0.000672193	-0.000107049	0.106358391	5.21E-23	0.509970524	4.95E-21	977	1
1353	1602	PDS5B	ENSG00000083642	0.000105181	-0.000107351	0.26249016	0.005456293	0.688906393	0.034678938	93	1
2402	2871	SPG11	ENSG00000104133	0.000931833	-0.00011129	0.19831491	0.000282671	0.626456221	0.003004412	165	1
1554	1837	FXYD5	ENSG00000089327	0.000120318	-0.000113103	0.273808943	0.000126354	0.698220911	0.001499073	156	1
7056	8712	DDX46	ENSG00000145833	0.000948594	-0.000113629	0.068675985	2.66E-08	0.435094179	7.44E-07	450	1
1956	2314	RBM23	ENSG00000100461	0.000766196	-0.000116536	0.150218072	0.000411739	0.575035784	0.004149129	251	1
1210	1436	PCM1	ENSG00000078674	0.000896196	-0.000118153	0.330226958	0.000248331	0.740529953	0.002695144	201	1
2270	2715	PHKB	ENSG00000102893	0.000802787	-0.00011952	0.428365917	0.001207081	0.803605643	0.010349952	199	1
3173	3820	MLEC	ENSG00000110917	0.000537277	-0.00012265	0.443594358	9.97E-14	0.814369076	5.49E-12	1055	1
10281	13050	EXOSC10	ENSG00000171824	0.001050334	-0.000123899	0.243070418	0.004000162	0.672883837	0.026980957	118	1
3512	4244	UBE3A	ENSG00000114062	0.001499036	-0.000126636	8.93E-05	1.70E-05	0.005794956	0.000267204	316	1
2908	3507	PSMD3	ENSG00000108344	0.001293194	-0.000126649	0.009026414	0.00138824	0.161880683	0.011543034	262	1
2643	3182	AVL9	ENSG00000105778	0.000699871	-0.000129942	0.602478542	0.000340198	0.888175543	0.003532297	138	1
1481	1748	DNM1L	ENSG00000087470	0.000520679	-0.000131219	0.607380105	0.001179492	0.889759218	0.01016296	153	1
13191	18653	ALG3	ENSG00000214160	0.000207997	-0.000132397	0.114609152	7.35E-07	0.525697464	1.63E-05	609	1
521	622	TPR	ENSG00000047410	0.000595401	-0.000135369	0.57012284	1.60E-07	0.876896564	3.95E-06	430	1
11235	14517	TRNAU1AP	ENSG00000180098	0.001210851	-0.00013575	0.001438598	0.001880036	0.050983285	0.014760618	221	1
6524	8043	NPEPPS	ENSG00000141279	0.000232486	-0.000136008	0.502544377	2.95E-06	0.843304944	5.63E-05	327	1
2874	3460	GTPBP4	ENSG00000107937	0.000166865	-0.000141036	0.65727766	0.006930599	0.905513827	0.041610574	136	1
1561	1847	RBM41	ENSG00000089682	0.000313586	-0.000141635	0.520863141	0.00637803	0.853475402	0.039087611	87	1
8230	10247	SON	ENSG00000159140	0.000968343	-0.000142256	0.000128829	9.38E-15	0.007760373	5.64E-13	909	1
1192	1415	ACER3	ENSG00000078124	0.000487142	-0.000144057	0.878544355	0.001640276	0.973476148	0.013168987	96	1
4857	5916	SMARCA4	ENSG00000127616	0.000888522	-0.000144525	0.309334894	7.31E-06	0.722613683	0.000124426	255	1
1260	1494	RIF1	ENSG00000080345	0.001091291	-0.000151338	0.094885652	0.000340226	0.491641557	0.003532297	191	1
8940	11163	MFSD8	ENSG00000164073	0.000990859	-0.000152861	0.308350666	0.00280791	0.72203367	0.020363951	94	1
9517	11949	COQ4	ENSG00000167113	0.000627145	-0.000153006	0.609525924	4.09E-05	0.890196283	0.000581293	355	1
10583	13490	SWSAP1	ENSG00000173928	0.000638263	-0.000153481	0.968828794	0.003137935	0.992128134	0.022291541	175	1
6833	8426	CDC42BPA	ENSG00000143776	-8.77E-06	-0.000154364	0.268084862	0.001216676	0.693277634	0.010412254	82	1
8954	11180	HMGB2	ENSG00000164104	0.000514441	-0.000161886	0.706642372	2.00E-07	0.923799469	4.86E-06	289	1
4352	5254	RPAP2	ENSG00000122484	0.000458647	-0.000164227	0.938039148	0.000764495	0.985088761	0.007037109	141	1
6755	8331	RGL1	ENSG00000143344	0.000175574	-0.000165145	0.22315805	0.001220741	0.652452372	0.01044061	93	1
13464	20359	PISD	ENSG00000241878	0.001201841	-0.000165705	0.01518407	7.71E-06	0.218389248	0.000130648	331	1
7046	8698	FBXL17	ENSG00000145743	0.000361799	-0.000169612	0.283703317	0.000612636	0.705125029	0.005824097	114	1
2063	2447	CTSZ	ENSG00000101160	0.000358889	-0.000169676	0.652604184	1.24E-07	0.905054372	3.13E-06	360	1
7177	8870	HDAC8	ENSG00000147099	0.00022824	-0.000171241	0.258182051	0.000251043	0.684458566	0.002716081	134	1
3468	4195	PPWD1	ENSG00000113593	0.001181431	-0.00017197	0.035663419	0.001035191	0.327239154	0.009077373	176	1
7359	9119	DGKZ	ENSG00000149091	0.001257234	-0.00017564	0.039682131	0.001895525	0.338833487	0.014856163	183	1
5922	7285	UGGT1	ENSG00000136731	0.000699673	-0.000184572	0.42180829	0.004774036	0.798714841	0.031170455	91	1
1389	1642	HADHA	ENSG00000084754	0.000585021	-0.000186609	0.949863654	2.41E-13	0.98787746	1.26E-11	668	1
2119	2522	CST3	ENSG00000101439	0.000263262	-0.000191098	0.012266014	1.78E-31	0.19282508	2.48E-29	1164	1
1859	2207	SLC5A1	ENSG00000100170	0.000739525	-0.000191926	0.182496865	0.000978236	0.613150193	0.00864898	113	1
6328	7786	GIT2	ENSG00000139436	0.00076515	-0.000192829	0.415421767	0.001838944	0.796092107	0.014503629	163	1
12459	16686	SRGAP1	ENSG00000196935	2.54E-05	-0.000199073	0.070570828	0.000336	0.441345903	0.003498885	107	1
12723	17110	OGA	ENSG00000198408	0.000614736	-0.000203614	0.423370698	1.82E-08	0.800371306	5.26E-07	473	1
9667	12164	SRRM2	ENSG00000167978	0.001037203	-0.000207304	0.000105995	8.44E-16	0.006657556	5.40E-14	832	1
12274	16388	FHIT	ENSG00000189283	8.45E-05	-0.000208535	0.125093642	0.000105356	0.542365261	0.001282843	120	1
2733	3298	PHF14	ENSG00000106443	0.00079829	-0.000209043	0.254882605	1.57E-14	0.683004253	9.23E-13	716	1
11502	14995	EWSR1	ENSG00000182944	0.000875137	-0.000218	0.161571991	1.18E-08	0.588965546	3.55E-07	408	1
10550	13440	UQCRH	ENSG00000173660	0.000371075	-0.000218926	0.952212531	2.82E-17	0.988375996	1.93E-15	580	1
1579	1867	RGS1	ENSG00000090104	3.85E-06	-0.000219692	0.031423619	1.31E-08	0.312647735	3.89E-07	289	1
12618	16941	ZNF44	ENSG00000197857	0.000935001	-0.00022051	0.451208593	0.001640313	0.818484946	0.013168987	131	1
4664	5664	THOC2	ENSG00000125676	0.000187983	-0.000222531	0.125775449	1.80E-07	0.542816757	4.41E-06	273	1
8404	10465	FDPS	ENSG00000160752	0.00081278	-0.000225608	0.095462379	1.78E-09	0.492542069	6.12E-08	476	1
12930	17540	GIGYF2	ENSG00000204120	0.000771443	-0.000226554	0.263733395	0.000303454	0.689898762	0.003198366	198	1
13715	21360		ENSG00000261893	8.17E-06	-0.000226722	0.474053043	0.006231897	0.830011388	0.038386898	90	1
6672	8229	SH3BGRL3	ENSG00000142669	0.000442749	-0.000227605	0.528531529	2.26E-32	0.85726959	3.27E-30	1128	1
7317	9069	HERC4	ENSG00000148634	0.00091963	-0.000228179	0.16949854	0.000365414	0.596968605	0.003746165	140	1
9818	12379	VAMP5	ENSG00000168899	0.000634778	-0.000233455	0.274603951	5.21E-05	0.698559883	0.000715065	219	1
10228	12978	ETFDH	ENSG00000171503	0.001358108	-0.000235225	0.015135136	0.00016162	0.218162844	0.001863331	197	1
2706	3264	CYP3A5	ENSG00000106258	0.000977714	-0.000246182	0.083513245	0.000118964	0.471047279	0.001426023	256	1
5927	7291	DNAJC1	ENSG00000136770	0.000531412	-0.000247893	0.285738457	3.61E-05	0.70676522	0.000524139	248	1
2887	3475	SMC3	ENSG00000108055	0.000145967	-0.000248966	0.263944299	0.001207194	0.689898762	0.010349952	134	1
6253	7688	BMP2K	ENSG00000138756	0.000739512	-0.000251785	0.857384369	0.000270871	0.968095831	0.002898964	120	1
2840	3423	MAPK8	ENSG00000107643	0.000763171	-0.0002563	0.293604654	0.001615318	0.711757982	0.013055604	67	1
9924	12527	ZEB2	ENSG00000169554	2.08E-05	-0.0002711	0.01488011	1.30E-08	0.216870884	3.88E-07	280	1
4102	4934	RBM25	ENSG00000119707	0.000767185	-0.000277015	0.111905456	6.18E-09	0.520737392	1.98E-07	318	1
10567	13467	ENDOV	ENSG00000173818	0.000897364	-0.000281758	0.101421076	0.00218424	0.502436101	0.016659031	280	1
5013	6104	ILF3	ENSG00000129351	0.000922138	-0.000283426	0.035680345	1.19E-09	0.327239154	4.26E-08	490	1
12599	16910	S100A10	ENSG00000197747	6.43E-08	-0.000285812	5.85E-06	2.35E-29	0.000556463	3.02E-27	1631	1
9399	11784	RNF169	ENSG00000166439	0.000308915	-0.00028792	0.630649841	0.00693975	0.895589894	0.041647504	78	1
12829	17266	DENND4B	ENSG00000198837	0.001201321	-0.000291168	0.017598987	0.004369821	0.238156474	0.028962435	127	1
2398	2867	DMXL2	ENSG00000104093	0.000829615	-0.000291373	0.637066101	0.004351494	0.897942642	0.028887177	82	1
8412	10474	CCDC12	ENSG00000160799	0.000726452	-0.000291569	0.30111419	5.19E-06	0.717988395	9.17E-05	292	1
3964	4766	KMT2A	ENSG00000118058	0.000737758	-0.000293317	0.467249073	6.27E-06	0.826867361	0.00010873	170	1
5542	6809	PRPF38B	ENSG00000134186	0.000259406	-0.000294183	0.126230999	1.91E-09	0.542816757	6.55E-08	435	1
12240	16327	ZNF292	ENSG00000188994	0.000233481	-0.000301845	0.335658678	1.01E-08	0.744909596	3.12E-07	339	1
9314	11670	TAF1D	ENSG00000166012	0.000946989	-0.000305951	0.002853903	1.60E-16	0.080518359	1.06E-14	886	1
8083	10068	MX1	ENSG00000157601	0.001319549	-0.000307192	0.004206109	0.004170497	0.101884643	0.027926033	162	1
207	255	CD9	ENSG00000010278	0.00060185	-0.000308407	0.701961211	2.09E-07	0.922461251	5.08E-06	213	1
1614	1908	EXOC1	ENSG00000090989	0.000653107	-0.00030892	0.402172786	0.000310289	0.78905448	0.003262976	168	1
4097	4928	ABCD4	ENSG00000119688	0.001132715	-0.000308939	0.134979588	0.001448115	0.556971362	0.011950826	157	1
2043	2424	ZMYND8	ENSG00000101040	0.000697753	-0.000309805	0.98857655	9.10E-06	0.998175779	0.000152074	209	1
2728	3291	PLOD3	ENSG00000106397	0.000932259	-0.000309955	0.033362403	3.81E-06	0.319418743	7.03E-05	415	1
470	564	PNKP	ENSG00000039650	0.000775087	-0.000310382	0.053007035	0.000200331	0.390754464	0.002249838	301	1
4016	4837	SPP1	ENSG00000118785	6.15E-05	-0.000311637	6.32E-08	3.32E-34	8.69E-06	5.07E-32	1269	1
10307	13088	JMJD1C	ENSG00000171988	0.00041861	-0.000314477	0.697230971	4.53E-06	0.920634318	8.12E-05	172	1
9150	11439	METTL2B	ENSG00000165055	0.000533295	-0.000317234	0.646805064	0.002823783	0.902600964	0.020447015	122	1
6364	7828	RB1	ENSG00000139687	0.000550315	-0.000317567	0.897559415	8.38E-05	0.977101579	0.001058496	193	1
3768	4536	RALGPS2	ENSG00000116191	0.000762459	-0.000318353	0.683701718	0.00547734	0.915714439	0.03473319	60	1
10313	13095	THOP1	ENSG00000172009	0.001454875	-0.000318884	0.103905541	0.008462226	0.505381392	0.049209952	107	1
3552	4291	FRMD4B	ENSG00000114541	0.000304259	-0.000327607	0.404023567	0.002271703	0.790267475	0.017231429	67	1
1262	1496	SLC4A4	ENSG00000080493	0.000471803	-0.000327713	0.649318833	1.03E-07	0.903913624	2.64E-06	236	1
11845	15596	P4HB	ENSG00000185624	0.000578681	-0.000328032	0.24209668	5.88E-22	0.672108802	5.30E-20	1384	1
12414	16606	RABL6	ENSG00000196642	0.000151368	-0.000332521	0.291887463	1.01E-05	0.711242889	0.000166419	293	1
4511	5449	CHD6	ENSG00000124177	0.000307572	-0.000334282	0.531481431	0.00200269	0.858543088	0.015487094	120	1
8229	10246	GART	ENSG00000159131	0.001121484	-0.000334846	0.045116047	2.06E-05	0.359091657	0.000319801	266	1
11173	14412	PACS2	ENSG00000179364	0.000693196	-0.000339253	0.651056081	0.00583654	0.904660072	0.0365706	81	1
1658	1967	SUPT16H	ENSG00000092201	0.00049537	-0.000343192	0.948794681	0.000618151	0.987561851	0.005857036	150	1
1795	2129	TRMT2A	ENSG00000099899	0.000427933	-0.000343541	0.758954711	0.000500645	0.939756151	0.004911277	228	1
13664	21042	CNPY2	ENSG00000257727	0.000539309	-0.00035391	0.877552761	5.89E-19	0.972948073	4.62E-17	941	1
254	309	TYROBP	ENSG00000011600	8.22E-05	-0.000354361	0.000173974	5.90E-20	0.009583066	4.85E-18	524	1
1337	1585	TRPM3	ENSG00000083067	0.000860285	-0.000355133	0.436150065	0.001173173	0.808603048	0.010114788	82	1
12974	17761	ATXN2	ENSG00000204842	0.000913913	-0.000356821	0.024625412	1.42E-07	0.276557719	3.55E-06	333	1
2248	2689	SUPT20H	ENSG00000102710	0.001174188	-0.000360095	0.176077363	0.0015986	0.605824874	0.012946425	142	1
4217	5084	NR2C1	ENSG00000120798	0.001259115	-0.000361481	0.06122498	0.001040519	0.413182903	0.009118332	118	1
92	105	MYCBP2	ENSG00000005810	0.001320476	-0.000361915	0.049822109	0.001361711	0.378733455	0.011386693	109	1
12277	16392	RRP7A	ENSG00000189306	0.000772671	-0.000362289	0.366550302	3.77E-05	0.764249472	0.000543865	272	1
1662	1975	TRPM7	ENSG00000092439	0.00089654	-0.000362783	0.280941547	0.000287976	0.703267765	0.003053774	136	1
2360	2823	BCKDK	ENSG00000103507	0.000982003	-0.000375627	0.090887841	1.96E-09	0.483191924	6.72E-08	547	1
3962	4763	STAG1	ENSG00000118007	0.000592055	-0.000377532	0.7320529	0.000214859	0.930794042	0.002395552	116	1
170	214	SPAG9	ENSG00000008294	0.000491681	-0.000379109	0.943916988	8.80E-06	0.98624401	0.000147605	205	1
5427	6654	ALOX5AP	ENSG00000132965	0.00024579	-0.000380258	0.2911322	6.22E-05	0.710934646	0.00082426	163	1
10704	13693	MARCKSL1	ENSG00000175130	8.07E-05	-0.00038087	0.273864886	0.006233273	0.698220911	0.038386898	36	1
1520	1798	MAVS	ENSG00000088888	0.001224346	-0.000383967	0.008775409	0.001335212	0.159022785	0.011205609	280	1
4347	5249	TRMT13	ENSG00000122435	0.000710275	-0.000389212	0.482554336	4.19E-05	0.834683705	0.000594667	247	1
4402	5320	MED13L	ENSG00000123066	0.000312596	-0.000392213	0.236247497	1.21E-08	0.665462386	3.61E-07	247	1
2975	3581	EZH1	ENSG00000108799	0.001549944	-0.000393159	0.032691659	0.003294502	0.317337705	0.023174691	94	1
2142	2549	SMCHD1	ENSG00000101596	0.000694263	-0.000393964	0.660928683	0.000208343	0.907183926	0.002330381	127	1
9500	11924	PDIA3	ENSG00000167004	0.000717494	-0.00039524	0.073034548	1.20E-17	0.447590532	8.52E-16	1029	1
6851	8446	PDIA6	ENSG00000143870	0.000524053	-0.000397481	0.460337593	2.66E-17	0.822916437	1.85E-15	1101	1
1881	2232	MIOX	ENSG00000100253	0.000258444	-0.000404331	0.894988945	2.61E-05	0.976284289	0.000393856	156	1
8268	10302	UBR1	ENSG00000159459	0.000655354	-0.000404956	0.800678303	0.003846546	0.953557105	0.026109489	82	1
5958	7325	KIF12	ENSG00000136883	0.000591574	-0.000409939	0.721457722	5.19E-07	0.928823004	1.18E-05	349	1
5442	6677	EPSTI1	ENSG00000133106	0.001327947	-0.000413013	0.094947506	0.001766872	0.491778483	0.014030864	78	1
699	827	HDAC7	ENSG00000061273	0.001326797	-0.000416729	0.000321986	0.001244568	0.016193793	0.01060282	168	1
3937	4734	RSRP1	ENSG00000117616	0.000524903	-0.000417173	0.633934253	5.26E-15	0.896934039	3.25E-13	708	1
3152	3797	CHKA	ENSG00000110721	0.000545022	-0.000417401	0.819212751	0.00270088	0.957053254	0.019680269	99	1
191	236	REV3L	ENSG00000009413	0.000516649	-0.00042262	0.899394379	4.27E-07	0.977738242	9.94E-06	197	1
6373	7838	RBM26	ENSG00000139746	0.000147658	-0.000422768	0.251915585	4.20E-08	0.68124688	1.15E-06	307	1
6379	7847	CUL4A	ENSG00000139842	0.000693384	-0.000425019	0.995461765	0.001312832	0.998461599	0.01103781	148	1
8752	10945	IGFBP7	ENSG00000163453	7.08E-05	-0.00042569	1.40E-05	1.98E-24	0.001221218	1.99E-22	884	1
1636	1936	APOH	ENSG00000091583	-0.000323615	-0.000428048	0.056919773	0.006911018	0.401379303	0.041510964	37	1
12932	17542	RUFY2	ENSG00000204130	0.00029099	-0.000428715	0.638993742	0.005104875	0.898699856	0.032927866	66	1
6894	8503	PKP4	ENSG00000144283	0.000493973	-0.000432767	0.793862601	3.21E-05	0.951603724	0.000471565	147	1
2005	2372	TELO2	ENSG00000100726	0.000874987	-0.000434576	0.409557392	0.00268545	0.791458517	0.019588403	142	1
2130	2536	PIGU	ENSG00000101464	0.00075439	-0.000443434	0.79515697	0.007266617	0.952090132	0.043272377	74	1
13121	18543	QTRT1	ENSG00000213339	0.00127642	-0.000445834	3.17E-05	2.27E-14	0.002429365	1.33E-12	932	1
7504	9301	ITPR1	ENSG00000150995	0.000502211	-0.000448602	0.970916041	0.00101561	0.993167691	0.008939558	79	1
11255	14552	HCLS1	ENSG00000180353	-9.55E-05	-0.000456977	0.292258373	0.001262869	0.711242889	0.010715092	89	1
3259	3923	PTPN6	ENSG00000111679	0.000814019	-0.000460247	0.991554112	0.004263706	0.998298263	0.028440417	87	1
2322	2773	TSC2	ENSG00000103197	0.000878763	-0.00046755	0.233564771	3.17E-06	0.663144321	6.00E-05	234	1
6663	8215	RERE	ENSG00000142599	0.000415933	-0.000470507	0.374301882	6.67E-08	0.769161276	1.76E-06	209	1
1588	1876	LYZ	ENSG00000090382	0.000131238	-0.000471318	0.018844161	3.62E-15	0.245890604	2.27E-13	342	1
1470	1737	SH3BP2	ENSG00000087266	0.00139164	-0.00047652	0.000211897	1.22E-07	0.01135654	3.08E-06	471	1
9577	12026	ANKRD11	ENSG00000167522	0.000323889	-0.000478758	0.392922306	3.06E-08	0.781581985	8.49E-07	297	1
1998	2362	SRSF5	ENSG00000100650	0.001099589	-0.000482075	2.58E-05	1.98E-20	0.002031096	1.72E-18	764	1
6902	8514	GULP1	ENSG00000144366	0.000522812	-0.000482989	0.631157789	0.001209426	0.89572486	0.010356599	71	1
1351	1600	TDRD3	ENSG00000083544	0.001338742	-0.00048728	0.014769025	0.001083271	0.215798776	0.009421611	111	1
10936	14056	CHD9	ENSG00000177200	0.000710304	-0.000493426	0.565062516	1.65E-14	0.874279151	9.68E-13	483	1
8711	10887	S100A9	ENSG00000163220	0.000212507	-0.000495915	0.094434564	7.50E-13	0.490638925	3.73E-11	259	1
8568	10689	LAPTM5	ENSG00000162511	0.000315984	-0.000501621	0.169566768	3.71E-10	0.596968605	1.43E-08	253	1
1732	2056	MRPS18A	ENSG00000096080	5.64E-05	-0.00050203	0.034750129	7.61E-06	0.324607363	0.000129356	241	1
6782	8359	POGZ	ENSG00000143442	0.000447634	-0.000502035	0.64469165	4.14E-08	0.901568083	1.14E-06	303	1
6944	8561	CTDSPL	ENSG00000144677	0.000543055	-0.000502835	0.950276156	0.000437961	0.987992583	0.004367343	91	1
3940	4737	STMN1	ENSG00000117632	0.000189814	-0.000503612	0.298771861	1.07E-08	0.716773627	3.26E-07	188	1
9284	11626	METTL3	ENSG00000165819	0.001123296	-0.000505309	0.104462508	4.13E-05	0.506852603	0.000586871	215	1
3800	4574	GON4L	ENSG00000116580	0.00165207	-0.000505343	0.000127428	2.91E-06	0.007724167	5.58E-05	293	1
6435	7915	SCAPER	ENSG00000140386	0.000643887	-0.00050709	0.962761253	0.003706858	0.991033663	0.025322289	69	1
12301	16440	AKR1C3	ENSG00000196139	0.000535167	-0.000509679	0.891093681	2.18E-19	0.976041033	1.76E-17	881	1
7126	8805	TMEM181	ENSG00000146433	0.001180297	-0.000515932	0.264150608	0.00798272	0.689898762	0.047032315	78	1
1545	1827	KIF16B	ENSG00000089177	0.000633908	-0.000526304	0.83263785	0.006198446	0.96232253	0.038274302	55	1
6772	8349	PIP5K1A	ENSG00000143398	0.001001663	-0.000526393	0.162011058	0.002024587	0.589347022	0.015630311	108	1
1396	1650	FCN1	ENSG00000085265	-2.97E-05	-0.000527471	0.229855355	0.001948397	0.658131638	0.015168648	51	1
2968	3574	KAT2A	ENSG00000108773	0.001525021	-0.000527569	0.002256496	2.73E-05	0.069297394	0.00040902	237	1
16	20	KRIT1	ENSG00000001631	0.000617422	-0.000528244	0.728452593	0.000314888	0.930533496	0.003301329	127	1
5897	7242	DCAF7	ENSG00000136485	0.000479019	-0.000532607	0.503509903	0.000745554	0.843769261	0.006890167	131	1
3391	4094	PRPF4B	ENSG00000112739	0.000834677	-0.000533936	0.324603631	1.38E-05	0.736576194	0.000220781	232	1
5319	6519	TRIM22	ENSG00000132274	0.00040733	-0.000534914	0.403999092	0.000485209	0.790267475	0.00477334	134	1
181	226	IL32	ENSG00000008517	0.000217356	-0.000539369	0.010401694	5.45E-41	0.174825532	9.57E-39	1319	1
4445	5368	TUBA1B	ENSG00000123416	0.000476004	-0.000544242	0.615229718	3.51E-32	0.891457119	5.02E-30	1228	1
12131	16140	MAPK12	ENSG00000188130	0.001255177	-0.000545363	0.034022632	5.14E-06	0.32105245	9.09E-05	252	1
4412	5330	ACOT9	ENSG00000123130	8.53E-05	-0.00054761	0.074099172	0.000140737	0.451721831	0.001651366	135	1
584	695	CYBA	ENSG00000051523	0.000491031	-0.000548491	0.61418026	2.87E-35	0.891457119	4.59E-33	1127	1
1699	2017	HOOK2	ENSG00000095066	0.001070432	-0.000549053	0.00431752	2.60E-09	0.103687703	8.83E-08	499	1
949	1124	ASNS	ENSG00000070669	0.000453053	-0.000560367	0.499668467	0.000285166	0.842383925	0.003028607	168	1
3633	4387	RPS15	ENSG00000115268	9.89E-05	-0.000563195	0.1490879	2.67E-48	0.573935043	5.70E-46	1817	1
12934	17544	PHACTR4	ENSG00000204138	0.000481403	-0.000564311	0.639273999	1.52E-06	0.898699856	3.12E-05	193	1
2076	2463	ARFGAP1	ENSG00000101199	0.001196779	-0.00056465	0.154280959	0.000583979	0.580284662	0.005605955	167	1
785	928	ANKRD44	ENSG00000065413	0.000682927	-0.000564935	0.969770902	0.005900444	0.992435114	0.036926987	84	1
3829	4609	SRSF11	ENSG00000116754	0.00081902	-0.000567157	0.182153093	8.71E-19	0.612320909	6.75E-17	800	1
2797	3372	KDM4C	ENSG00000107077	0.000960806	-0.000573017	0.05634703	0.00175143	0.399961993	0.013916199	99	1
11974	15825	GPATCH8	ENSG00000186566	0.000394893	-0.0005732	0.625173615	0.000330661	0.894274005	0.003448466	134	1
4361	5267	HNRNPA2B1	ENSG00000122566	0.000860598	-0.000578575	0.00144898	3.04E-33	0.051178845	4.50E-31	1168	1
3674	4431	EHBP1	ENSG00000115504	0.000459767	-0.000579946	0.443646636	2.81E-09	0.814369076	9.46E-08	224	1
9448	11851	CATSPER2	ENSG00000166762	0.000591885	-0.000580225	0.485432835	0.001267085	0.836660554	0.010743363	99	1
2029	2408	PNN	ENSG00000100941	0.000825032	-0.000580419	0.099571048	5.23E-11	0.498969571	2.16E-09	411	1
6147	7557	PREB	ENSG00000138073	0.00031323	-0.000589981	0.129309956	1.35E-08	0.548807706	4.00E-07	466	1
8900	11120	UVSSA	ENSG00000163945	0.000682301	-0.000590298	0.532041588	0.00232302	0.858626216	0.017543984	151	1
5857	7193	LCP1	ENSG00000136167	0.000472726	-0.000590331	0.802014325	0.000553519	0.953988926	0.005373004	60	1
1839	2184	HPS4	ENSG00000100099	0.001119172	-0.00059158	0.002132923	9.72E-15	0.067136302	5.82E-13	826	1
678	803	TARBP1	ENSG00000059588	0.000514541	-0.000593603	0.494980565	0.000629912	0.839900824	0.005956272	118	1
1212	1438	CBFA2T2	ENSG00000078699	0.000716043	-0.000594107	0.642370526	2.25E-06	0.900135804	4.43E-05	150	1
10905	14009	NFATC2IP	ENSG00000176953	0.00085808	-0.000598651	0.235008057	1.12E-05	0.66442951	0.000184111	210	1
5818	7144	REV1	ENSG00000135945	0.000499426	-0.000602674	0.670039413	0.000449304	0.910841719	0.004458029	121	1
11831	15574	BRCC3	ENSG00000185515	0.001062666	-0.000604231	0.148939277	0.001508504	0.573935043	0.012353711	116	1
[truncated: 11,883 more rows]
